# Supplementary material for: Genome-wide identification and unveiling the role of MAP kinase cascade genes involved in sugarcane response to abiotic stressors
Source: BMC Plant Biol. 2025 Apr 16;25:484. doi: 10.1186/s12870-025-06490-1 (PMC12001561; doi:10.1186/s12870-025-06490-1)
Supplement: Supplementary file 5 — Supplementary Material 5 [file 12870_2025_6490_MOESM5_ESM.xlsx]

## Sheet: Sheet1
Table S1. The list of qRT-PCR primers used in this study.
Gene Name	Gene ID	Forward primer (5'-3')	Reverse primer (5'-3')	Tm (oC)
ScMAPK07	SoffiXsponR570.01Dg178900.1	ACCAGAGCTGCTGTTGAACT	GTAATCCCGCCCAGGAAACA	57
ScMAPK66	SoffiXsponR570.06Gg134500.1	CAACCGTTCACTCCACTCCA	ATACCGGGCCTACCACTCTT	58
ScMAPKK13	SoffiXsponR570.06Ag012200.1	ATGGCGCCTGAGAGGATTAG	CGACCAATGGCACACTCAAG	57
ScZIK18	SoffiXsponR570.10Ag017100.1	GGAACGACATGACCATCACC	AACGGGAAGTAGATGTTGCG	56
ScRAF10	SoffiXsponR570.03Cg063000.1	CCTCAAGATTGCCTGCCTTC	AGCTCCATCTCAGCACTCTC	56
ScRAF43	SoffiXsponR570.8_5Ag087200.1	CTGGGATGCAGACCCTGAAG	CGGACAGTGGTCAGAACCTC	58
GAPDH was used as reference
