# Supplementary material for: Genome-wide identification and unveiling the role of MAP kinase cascade genes involved in sugarcane response to abiotic stressors
Source: BMC Plant Biol. 2025 Apr 16;25:484. doi: 10.1186/s12870-025-06490-1 (PMC12001561; doi:10.1186/s12870-025-06490-1)
Supplement: Supplementary file 6 — Supplementary Material 6 [file 12870_2025_6490_MOESM6_ESM.xlsx]

## Sheet: Physiochemical properties
Table S2. The genomic information and physiochemical properties of MAPK cascade genes in the polyploid saccharum spp. Hybrid R570 genome.
Family Name	Gene Name	Gene ID	Aa length (bp)	CDS length (bp)	Gene length (bp)	pI	Mw (kDa)	T-Loop	Instability index (II)	GRAVY	Sub-cellular Localizatoin
ScMAPKs	ScMAPK01	SoffiXsponR570.01Ag317800.1	374	1125	4037	6.07	42.53	TEY	45.22	-0.3	Chloroplast/Cytoplasmic
	ScMAPK02	SoffiXsponR570.01Ag413700.1	375	1128	3812	5.58	43.43	ND	48.96	-0.27	Cytoplasmic/Cytoskeleton
	ScMAPK03	SoffiXsponR570.01Bg297300.1	372	1119	4291	6.07	42.37	TEY	45.41	-0.3	Nuclear/Chloroplast
	ScMAPK04	SoffiXsponR570.01Bg370700.1	375	1128	3679	5.52	43.44	ND	49.32	-0.27	Cytoplasmic
	ScMAPK05	SoffiXsponR570.01Cg166600.1	372	1119	4329	6.07	42.37	TEY	45.41	-0.3	Nuclear/Chloroplast
	ScMAPK06	SoffiXsponR570.01Cg261400.1	375	1128	3625	5.58	43.45	ND	49.85	-0.27	Cytoplasmic/Cytoskeleton
	ScMAPK07	SoffiXsponR570.01Dg178900.1	374	1125	4120	6.07	42.49	TEY	45.88	-0.3	Nuclear/Chloroplast
	ScMAPK08	SoffiXsponR570.01Dg268200.1	375	1128	3873	5.52	43.42	ND	49.83	-0.27	Cytoplasmic
	ScMAPK09	SoffiXsponR570.01Eg232400.1	374	1125	4128	6.07	42.49	TEY	45.88	-0.3	Nuclear/Chloroplast
	ScMAPK10	SoffiXsponR570.01Fg117400.1	372	1119	4062	6.07	42.37	TEY	45.41	-0.3	Nuclear/Chloroplast
	ScMAPK11	SoffiXsponR570.01Fg209000.1	375	1128	3691	5.52	43.42	ND	49.83	-0.27	Cytoplasmic
	ScMAPK12	SoffiXsponR570.02Ag212200.1	613	1842	8518	9.06	70.04	TDY	40.14	-0.53	Nuclear
	ScMAPK13	SoffiXsponR570.02Ag219300.1	611	1836	14188	8.4	68.76	TDY	36.42	-0.46	Mitochondrial
	ScMAPK14	SoffiXsponR570.02Ag230600.1	589	1770	6425	9.35	67.05	TDY	40.41	-0.51	Cytoplasmic
	ScMAPK15	SoffiXsponR570.02Bg178400.1	613	1842	7780	9.06	70.01	TDY	39.19	-0.53	Nuclear
	ScMAPK16	SoffiXsponR570.02Bg185400.1	489	1470	6744	6.78	55.96	TDY	32.67	-0.45	Nuclear
	ScMAPK17	SoffiXsponR570.02Bg196600.1	590	1773	6319	9.35	67.12	TDY	40.18	-0.51	Cytoplasmic
	ScMAPK18	SoffiXsponR570.02Cg204900.1	613	1842	7859	9.11	69.97	TDY	40.14	-0.53	Nuclear
	ScMAPK19	SoffiXsponR570.02Cg211600.1	489	1470	6734	6.78	55.96	TDY	32.67	-0.45	Nuclear
	ScMAPK20	SoffiXsponR570.02Cg223600.1	589	1770	6424	9.35	67.05	TDY	40.41	-0.51	Cytoplasmic
	ScMAPK21	SoffiXsponR570.02Dg208300.1	613	1842	9397	9.11	70.1	TDY	40.14	-0.53	Nuclear
	ScMAPK22	SoffiXsponR570.02Dg214900.1	581	1746	6628	8.26	65.5	TDY	35.63	-0.47	Mitochondrial
	ScMAPK23	SoffiXsponR570.02Dg225100.1	590	1773	6230	9.35	67.16	TDY	40.67	-0.53	Cytoplasmic
	ScMAPK24	SoffiXsponR570.02Eg179000.1	602	1809	7669	9.13	68.87	TDY	41.61	-0.55	Nuclear
	ScMAPK25	SoffiXsponR570.02Eg186400.1	489	1470	7166	6.78	55.97	TDY	32.67	-0.45	Nuclear
	ScMAPK26	SoffiXsponR570.02Eg198000.1	633	1902	6312	9.27	71.87	TDY	37.62	-0.42	Chloroplast
	ScMAPK27	SoffiXsponR570.02Fg192200.1	613	1842	7726	9.11	69.99	TDY	39.51	-0.53	Nuclear
	ScMAPK28	SoffiXsponR570.02Fg200000.1	602	1809	6764	8.32	67.79	TDY	39.59	-0.46	Mitochondrial
	ScMAPK29	SoffiXsponR570.02Fg210800.1	589	1770	6359	9.35	67.09	TDY	41.73	-0.51	Cytoplasmic
	ScMAPK30	SoffiXsponR570.02Gg111700.1	613	1842	7932	9.06	70.07	TDY	39.67	-0.53	Nuclear
	ScMAPK31	SoffiXsponR570.02Gg117500.1	489	1470	9836	6.62	56.02	TDY	32.24	-0.44	Nuclear
	ScMAPK32	SoffiXsponR570.02Gg125300.1	583	1752	9550	9.31	66.27	TDY	40.23	-0.51	Cytoplasmic
	ScMAPK33	SoffiXsponR570.03Bg035700.1	512	1539	8869	8.49	58.65	TDY	45.36	-0.41	Nuclear/Cytoplasmic
	ScMAPK34	SoffiXsponR570.03Cg035100.1	512	1539	9945	8.34	58.68	TDY	47.03	-0.42	Nuclear/Cytoplasmic
	ScMAPK35	SoffiXsponR570.03Dg034600.1	512	1539	8674	8.34	58.66	TDY	44.85	-0.41	Nuclear/Cytoplasmic
	ScMAPK36	SoffiXsponR570.03Eg036400.1	526	1581	10737	9.18	60.06	TDY	45.06	-0.42	Nuclear
	ScMAPK37	SoffiXsponR570.03Fg038200.1	512	1539	8731	8.53	58.73	TDY	46.11	-0.42	Nuclear/Cytoplasmic
	ScMAPK38	SoffiXsponR570.04Ag055900.1	398	1197	5734	5.23	45.03	TEY	39.55	-0.29	Nuclear/Cytoplasmic
	ScMAPK39	SoffiXsponR570.04Ag257000.1	574	1725	5479	6.51	65.49	TDY	48.12	-0.53	Cytoplasmic
	ScMAPK40	SoffiXsponR570.04Bg047300.1	398	1197	5663	5.32	45.04	TEY	40.41	-0.31	Nuclear/Cytoplasmic
	ScMAPK41	SoffiXsponR570.04Bg245600.1	574	1725	5558	6.62	65.51	TDY	47.59	-0.54	Cytoplasmic
	ScMAPK42	SoffiXsponR570.04Cg048500.1	398	1197	6284	5.32	45.05	TEY	39.09	-0.29	Nuclear
	ScMAPK43	SoffiXsponR570.04Cg248600.1	574	1725	6065	6.74	65.43	TDY	47.03	-0.54	Cytoplasmic
	ScMAPK44	SoffiXsponR570.04Dg054800.1	398	1197	9245	5.38	45.03	TEY	40.41	-0.31	Nuclear/Cytoplasmic
	ScMAPK45	SoffiXsponR570.04Dg178400.1	574	1725	5547	6.62	65.56	TDY	47.71	-0.53	Cytoplasmic
	ScMAPK46	SoffiXsponR570.04Eg136400.1	574	1725	5536	6.62	65.48	TDY	48.12	-0.51	Cytoplasmic
	ScMAPK47	SoffiXsponR570.04Fg137100.1	574	1725	5775	6.6	65.61	TDY	48.04	-0.55	Cytoplasmic
	ScMAPK48	SoffiXsponR570.04Gg049500.1	398	1197	6805	5.32	45.03	TEY	40.41	-0.31	Nuclear/Cytoplasmic
	ScMAPK49	SoffiXsponR570.06Ag037400.1	556	1671	11510	8.77	63.57	TDY	43.82	-0.56	Nuclear/Cytoplasmic
	ScMAPK50	SoffiXsponR570.06Ag202900.1	590	1773	6095	9.28	67.06	TDY	40.78	-0.5	Cytoplasmic
	ScMAPK51	SoffiXsponR570.06Ag210800.1	604	1815	5153	6.07	68.41	TDY	43.72	-0.54	Chloroplast/Mitochondrial
	ScMAPK52	SoffiXsponR570.06Ag214300.1	746	2241	6338	9.8	83.32	TDY	49.95	-0.55	Nuclear
	ScMAPK53	SoffiXsponR570.06Bg007700.1	556	1671	10081	8.77	63.53	TDY	43.88	-0.56	Nuclear/Cytoplasmic
	ScMAPK54	SoffiXsponR570.06Cg015800.1	546	1641	6681	8.77	62.53	TDY	43.06	-0.57	Nuclear/Cytoplasmic
	ScMAPK55	SoffiXsponR570.06Cg178100.1	590	1773	6058	9.24	67	TDY	41.21	-0.5	Cytoplasmic
	ScMAPK56	SoffiXsponR570.06Cg184900.1	605	1818	6654	6.04	68.56	TDY	44.09	-0.54	Chloroplast/Mitochondrial
	ScMAPK57	SoffiXsponR570.06Cg188400.1	602	1809	5069	9.29	67.56	TDY	39.74	-0.45	Nuclear/Cytoplasmic
	ScMAPK58	SoffiXsponR570.06Dg141300.1	590	1773	5278	9.18	67.09	TDY	42.44	-0.49	Cytoplasmic
	ScMAPK59	SoffiXsponR570.06Dg149400.1	605	1818	6243	6.01	68.54	TDY	43.95	-0.54	Chloroplast/Mitochondrial
	ScMAPK60	SoffiXsponR570.06Dg153000.1	602	1809	4788	9.29	67.56	TDY	39.74	-0.45	Nuclear/Cytoplasmic
	ScMAPK61	SoffiXsponR570.06Eg043900.1	556	1671	5975	8.68	63.52	TDY	44.16	-0.56	Nuclear/Cytoplasmic
	ScMAPK62	SoffiXsponR570.06Fg034100.1	546	1641	5983	8.77	62.5	TDY	43.42	-0.56	Nuclear/Cytoplasmic
	ScMAPK63	SoffiXsponR570.06Fg147900.1	590	1773	5478	9.25	67.07	TDY	41.54	-0.5	Cytoplasmic
	ScMAPK64	SoffiXsponR570.06Fg157500.1	605	1818	6725	6.01	68.57	TDY	43.95	-0.54	Chloroplast/Mitochondrial
	ScMAPK65	SoffiXsponR570.06Fg161200.1	602	1809	5866	9.33	67.59	TDY	38.73	-0.46	Nuclear/Cytoplasmic
	ScMAPK66	SoffiXsponR570.06Gg134500.1	590	1773	5613	9.2	67	TDY	42.42	-0.5	Cytoplasmic
	ScMAPK67	SoffiXsponR570.06Gg142000.1	604	1815	5265	6.07	68.38	TDY	43.58	-0.54	Chloroplast/Mitochondrial
	ScMAPK68	SoffiXsponR570.06Gg145700.1	600	1803	5342	9.29	67.68	TDY	38.12	-0.47	Cytoplasmic
	ScMAPK69	SoffiXsponR570.6_9Ag132300.1	556	1671	7506	8.77	63.58	TDY	43.97	-0.56	Nuclear/Cytoplasmic
	ScMAPK70	SoffiXsponR570.6_9Ag312700.1	590	1773	5396	9.2	66.98	TDY	41.76	-0.5	Cytoplasmic
	ScMAPK71	SoffiXsponR570.6_9Ag320900.1	604	1815	5765	6.07	68.33	TDY	43.66	-0.54	Chloroplast/Mitochondrial
	ScMAPK72	SoffiXsponR570.6_9Ag325000.1	600	1803	5796	9.33	67.61	TDY	39.68	-0.48	Nuclear/Cytoplasmic
	ScMAPK73	SoffiXsponR570.08Ag052800.1	389	1170	3601	6.35	44.11	TEY	37.84	-0.31	Chloroplast
	ScMAPK74	SoffiXsponR570.08Bg050300.1	389	1170	3615	6.35	44.04	TEY	38.15	-0.3	Chloroplast
	ScMAPK75	SoffiXsponR570.08Cg050800.1	391	1176	3607	6.35	44.28	TEY	37.71	-0.29	Chloroplast
	ScMAPK76	SoffiXsponR570.08Dg022700.1	386	1161	3703	6.35	43.92	TEY	36.35	-0.28	Chloroplast
	ScMAPK77	SoffiXsponR570.8_10Ag174000.1	389	1170	3609	6.35	44.1	TEY	37.79	-0.29	Chloroplast
	ScMAPK78	SoffiXsponR570.8_5Ag055500.1	389	1170	3706	6.35	44.04	TEY	38.15	-0.3	Chloroplast
	ScMAPK79	SoffiXsponR570.6us88g025300.1	556	1671	6457	8.68	63.53	TDY	43.88	-0.56	Nuclear/Cytoplasmic
	ScMAPK80	SoffiXsponR570.10us89g102200.1	541	1626	11054	8.98	61.67	TDY	37.74	-0.52	Cytoplasmic
	ScMAPK81	SoffiXsponR570.4us91g051700.1	456	1371	5684	5.45	51.32	TEY	41.37	-0.29	Cytoplasmic
	ScMAPK82	SoffiXsponR570.10Ag108200.1	501	1506	25692	8.82	57.36	TDY	40.33	-0.45	Cytoplasmic
	ScMAPK83	SoffiXsponR570.10Bg145200.1	541	1626	20986	8.97	61.76	TDY	38.02	-0.51	Cytoplasmic
	ScMAPK84	SoffiXsponR570.10Cg087600.1	541	1626	11481	8.81	61.69	TDY	40.37	-0.52	Nuclear/Cytoplasmic
	ScMAPK85	SoffiXsponR570.10Dg083800.1	541	1626	10862	8.81	61.69	TDY	40.37	-0.52	Nuclear/Cytoplasmic
	ScMAPK86	SoffiXsponR570.10Eg030100.1	569	1710	25813	9.01	64.57	TDY	38.31	-0.5	Cytoplasmic
	ScMAPK87	SoffiXsponR570.10Fg004800.1	541	1626	15529	8.81	61.73	TDY	39.34	-0.5	Nuclear/Cytoplasmic
	ScMAPK88	SoffiXsponR570.10os1g048100.1	541	1626	27815	8.81	61.71	TDY	39.65	-0.51	Nuclear/Cytoplasmic
	ScMAPK89	SoffiXsponR570.10os2g005000.1	539	1620	11048	8.91	61.42	TDY	35.94	-0.5	Cytoplasmic
ScMAPKKs	ScMAPKK01	SoffiXsponR570.02Ag265200.1	355	1068	4511	5.47	40.01	ND	44.74	-0.21	Nuclear
	ScMAPKK02	SoffiXsponR570.02Bg227700.1	355	1068	5927	5.45	40.01	ND	44.74	-0.21	Nuclear
	ScMAPKK03	SoffiXsponR570.02Cg255800.1	355	1068	4371	5.47	39.94	ND	44.12	-0.17	Nuclear
	ScMAPKK04	SoffiXsponR570.02Dg255800.1	355	1068	4466	5.47	40.01	ND	44.74	-0.21	Nuclear
	ScMAPKK05	SoffiXsponR570.02Eg229700.1	355	1068	6156	5.47	40.01	ND	44.74	-0.21	Nuclear
	ScMAPKK06	SoffiXsponR570.02Fg242400.1	355	1068	4812	5.47	40.01	ND	44.74	-0.21	Nuclear
	ScMAPKK07	SoffiXsponR570.02Gg159000.1	355	1068	4371	5.47	40.01	ND	44.74	-0.21	Nuclear
	ScMAPKK08	SoffiXsponR570.04Ag050000.1	347	1050	3463	6.35	38.84	ND	46.83	-0.1	Cytoplasmic/Mitochondrial
	ScMAPKK09	SoffiXsponR570.04Bg041500.1	349	1050	3882	6.06	38.86	ND	47.79	-0.12	Nuclear/Cytoplasmic
	ScMAPKK10	SoffiXsponR570.04Cg042400.1	349	1050	3943	6.06	38.86	ND	47.79	-0.12	Nuclear/Cytoplasmic
	ScMAPKK11	SoffiXsponR570.04Dg048200.1	349	1050	7314	6.18	38.87	ND	47.31	-0.12	Nuclear/Cytoplasmic
	ScMAPKK12	SoffiXsponR570.04Gg044200.1	349	1050	3482	6.22	38.77	ND	46.15	-0.08	Cytoplasmic
	ScMAPKK13	SoffiXsponR570.06Ag012200.1	355	1068	5510	5.67	39.8	ND	41.17	-0.19	Nuclear/Cytoplasmic
	ScMAPKK14	SoffiXsponR570.06Eg019800.1	355	1068	6131	5.67	39.8	ND	41.17	-0.19	Nuclear/Cytoplasmic
	ScMAPKK15	SoffiXsponR570.06Fg016400.1	355	1068	5432	5.78	39.82	ND	40.93	-0.19	Nuclear/Cytoplasmic
	ScMAPKK16	SoffiXsponR570.6_9Ag108800.1	355	1068	5896	5.67	39.8	ND	41.17	-0.19	Nuclear/Cytoplasmic
	ScMAPKK17	SoffiXsponR570.08Ag112000.1	523	1572	12363	5.63	58.56	ND	47.22	-0.22	Nuclear/Cytoplasmic
	ScMAPKK18	SoffiXsponR570.08Bg108300.1	528	1572	17764	5.64	58.57	ND	47.38	-0.22	Nuclear/Cytoplasmic
	ScMAPKK19	SoffiXsponR570.08Cg095600.1	523	1572	24199	5.63	58.56	ND	47.22	-0.22	Nuclear/Cytoplasmic
	ScMAPKK20	SoffiXsponR570.08Dg081600.1	437	1314	12438	6.13	49.07	ND	45.02	-0.09	Cytoplasmic
	ScMAPKK21	SoffiXsponR570.8_10Ag232500.1	523	1572	17445	5.63	58.58	ND	46.85	-0.21	Nuclear/Cytoplasmic
	ScMAPKK22	SoffiXsponR570.8_5Ag113200.1	528	1572	18243	5.57	58.62	ND	47.72	-0.23	Nuclear/Cytoplasmic
	ScMAPKK23	SoffiXsponR570.6us88g046800.1	355	1068	5289	5.67	39.84	ND	41.17	-0.19	Cytoplasmic
	ScMAPKK24	SoffiXsponR570.4us91g057400.1	349	1050	3903	6.06	38.86	ND	47.89	-0.12	Nuclear/Cytoplasmic
ScMAPKKKs	ScZIK01	SoffiXsponR570.05Ag067600.1	579	1740	4206	4.82	63.53	ND	41.32	-0.52	Nuclear
	ScZIK02	SoffiXsponR570.05Ag312400.1	703	2112	3789	5.46	79.08	ND	46.46	-0.54	Nuclear
	ScZIK03	SoffiXsponR570.05Bg058000.1	588	1767	4061	4.83	64.65	ND	42.69	-0.56	Nuclear
	ScZIK04	SoffiXsponR570.05Bg303300.1	703	2112	4928	5.6	79.2	ND	47.41	-0.55	Nuclear
	ScZIK05	SoffiXsponR570.05Cg057600.1	588	1767	4000	4.83	64.71	ND	42.37	-0.58	Nuclear
ZIK-Like MAPKKKs	ScZIK06	SoffiXsponR570.05Cg307500.1	703	2112	3788	5.45	79.06	ND	46.13	-0.54	Nuclear
	ScZIK07	SoffiXsponR570.05Dg059600.1	572	1719	4002	4.92	62.73	ND	42.23	-0.53	Nuclear
	ScZIK08	SoffiXsponR570.05Dg311300.1	703	2112	5667	5.57	79.16	ND	46.84	-0.55	Nuclear
	ScZIK09	SoffiXsponR570.05Eg052600.1	588	1767	4496	4.85	64.69	ND	43.44	-0.56	Nuclear
	ScZIK10	SoffiXsponR570.05Eg305400.1	703	2112	4001	5.46	79.06	ND	46.34	-0.54	Nuclear
	ScZIK11	SoffiXsponR570.05Fg032000.1	588	1767	4441	4.81	64.77	ND	42.98	-0.56	Nuclear
	ScZIK12	SoffiXsponR570.05Fg239200.1	703	2112	4930	5.5	79.2	ND	46.65	-0.55	Nuclear
	ScZIK13	SoffiXsponR570.05Gg061000.1	588	1767	4447	4.85	64.72	ND	43.11	-0.56	Nuclear
	ScZIK14	SoffiXsponR570.5_9Ag088000.1	703	2112	5662	5.57	79.16	ND	46.84	-0.55	Nuclear
	ScZIK15	SoffiXsponR570.5_9Ag366700.1	586	1761	4070	4.85	64.39	ND	41.63	-0.53	Nuclear
	ScZIK16	SoffiXsponR570.7_10Ag012900.1	687	2064	7459	5.88	75.34	ND	57.49	-0.55	Nuclear
	ScZIK17	SoffiXsponR570.10us89g014400.1	683	2052	7416	5.93	75.03	ND	57.33	-0.56	Nuclear/Chloroplast
	ScZIK18	SoffiXsponR570.10Ag017100.1	686	2061	7796	6.01	75.21	ND	59.65	-0.55	Nuclear/Chloroplast
	ScZIK19	SoffiXsponR570.10Bg016200.1	689	2070	7398	5.91	75.52	ND	59.79	-0.56	Nuclear/Chloroplast
	ScZIK20	SoffiXsponR570.10Cg004600.1	688	2067	7384	6.01	75.37	ND	58.93	-0.55	Nuclear
	ScZIK21	SoffiXsponR570.10Dg015400.1	689	2070	7471	5.91	75.67	ND	60.22	-0.56	Nuclear/Chloroplast
	ScRAF01	SoffiXsponR570.02Ag098500.1	366	1101	4078	9.23	40.75	ND	53.25	-0.23	Nuclear/Chloroplast
	ScRAF02	SoffiXsponR570.02Bg104100.1	367	1104	3101	9.23	40.92	ND	52.46	-0.24	Chloroplast/Peroxisomalo
	ScRAF03	SoffiXsponR570.02Cg098400.1	447	1344	5201	9.63	50.36	ND	49.98	-0.27	Chloroplast
	ScRAF04	SoffiXsponR570.02Dg098200.1	276	831	3838	7.01	31.01	ND	55.44	-0.09	Cytoplasmic/Nuclear
	ScRAF05	SoffiXsponR570.02Eg066500.1	367	1104	4194	9.23	40.89	ND	53.13	-0.24	Nuclear/Chloroplast
	ScRAF06	SoffiXsponR570.02Fg099100.1	367	1104	4212	9.16	40.96	ND	53.83	-0.24	Cytoplasmic
	ScRAF07	SoffiXsponR570.02Gg006400.1	367	1104	4233	9.08	40.96	ND	52.58	-0.25	Peroxisomal
	ScRAF08	SoffiXsponR570.03Ag055500.1	422	1269	3270	6.47	46.9	ND	39.46	-0.22	Cytoskeleton
	ScRAF09	SoffiXsponR570.03Bg058100.1	422	1269	3269	6.47	46.9	ND	39.46	-0.22	Cytoskeleton
	ScRAF10	SoffiXsponR570.03Cg063000.1	422	1269	4174	6.32	46.96	ND	39.79	-0.22	Cytoskeleton
	ScRAF11	SoffiXsponR570.03Dg061200.1	422	1269	4129	6.47	46.9	ND	39.46	-0.22	Cytoplasmic/Cytoskeleton
	ScRAF12	SoffiXsponR570.03Fg064800.1	422	1269	3932	6.43	46.87	ND	39.23	-0.22	Cytoplasmic/Cytoskeleton
	ScRAF13	SoffiXsponR570.06Ag168800.1	607	1824	4574	9.48	68.06	ND	52.48	-0.52	Nuclear
	ScRAF14	SoffiXsponR570.06Cg144800.1	607	1824	4789	9.44	67.98	ND	52.48	-0.51	Nuclear
	ScRAF15	SoffiXsponR570.06Fg111600.1	607	1824	4612	9.48	68.03	ND	52.02	-0.52	Nuclear
	ScRAF16	SoffiXsponR570.06Gg101800.1	607	1824	4504	9.41	67.95	ND	52.73	-0.5	Nuclear/Endoplasmic reticulum
	ScRAF17	SoffiXsponR570.6_9Ag281600.1	607	1824	4411	9.44	67.95	ND	53.41	-0.5	Nuclear
	ScRAF18	SoffiXsponR570.07Ag192300.1	415	1248	3582	6.89	46.02	ND	32.22	-0.19	Cytoskeleton
	ScRAF19	SoffiXsponR570.07Bg204200.1	415	1248	3570	6.89	46.02	ND	32.22	-0.19	Cytoskeleton
	ScRAF20	SoffiXsponR570.07Cg202200.1	415	1248	3601	6.89	46	ND	32.01	-0.19	Cytoplasmic/Cytoskeleton
	ScRAF21	SoffiXsponR570.07Eg153100.1	292	879	2525	8.44	32.88	ND	43.04	-0.12	Chloroplast
RAF-Like MAPKKKs	ScRAF22	SoffiXsponR570.7_10Ag308900.1	415	1248	3606	6.89	46	ND	32.01	-0.19	Cytoplasmic/Cytoskeleton
	ScRAF23	SoffiXsponR570.7os1g035600.1	415	1248	3539	6.89	46.02	ND	32.22	-0.19	Cytoskeleton
	ScRAF24	SoffiXsponR570.08Ag086100.1	412	1239	15583	8.58	45.39	ND	30.12	-0.12	Cytoplasmic
	ScRAF25	SoffiXsponR570.08Ag086200.1	417	1254	10898	6.86	45.79	ND	29.19	-0.08	Cytoplasmic
	ScRAF26	SoffiXsponR570.08Bg083400.1	412	1239	7280	8.1	45.5	ND	29.99	-0.13	Cytoplasmic/Cytoskeleton
	ScRAF27	SoffiXsponR570.08Bg083500.1	417	1254	11244	6.64	45.8	ND	30.21	-0.08	Cytoplasmic
	ScRAF28	SoffiXsponR570.08Bg118200.1	609	1830	4322	8.88	67.15	ND	50.76	-0.47	Nuclear
	ScRAF29	SoffiXsponR570.08Cg075600.1	412	1239	7173	8.58	45.45	ND	30.11	-0.1	Cytoplasmic
	ScRAF30	SoffiXsponR570.08Cg075700.1	417	1254	10942	7.63	45.75	ND	32.15	-0.08	Cytoplasmic
	ScRAF31	SoffiXsponR570.08Dg053600.1	400	1203	7596	8.03	44.12	ND	31.59	-0.11	Chloroplast/Cytoplasmic
	ScRAF32	SoffiXsponR570.08Dg053700.1	412	1239	7172	8.1	45.39	ND	30.18	-0.1	Cytoskeleton
	ScRAF33	SoffiXsponR570.08Dg053800.1	417	1254	10716	7.16	45.84	ND	30.21	-0.09	Cytoplasmic
	ScRAF34	SoffiXsponR570.08Dg096000.1	609	1830	4099	8.94	67.18	ND	51.28	-0.51	Nuclear
	ScRAF35	SoffiXsponR570.08Eg019800.1	383	1152	8349	8.63	42.49	ND	31.24	-0.1	Chloroplast
	ScRAF36	SoffiXsponR570.08Eg020000.1	417	1254	9961	7.16	45.81	ND	29.75	-0.09	Cytoplasmic
	ScRAF37	SoffiXsponR570.08Eg057600.1	609	1830	4159	8.98	67.38	ND	51.81	-0.52	Nuclear
	ScRAF38	SoffiXsponR570.8_10Ag205200.1	412	1239	9942	7.16	45.34	ND	29.47	-0.07	Cytoplasmic
	ScRAF39	SoffiXsponR570.8_10Ag205500.1	380	1143	10178	8.2	41.43	ND	29.18	-0.08	Cytoplasmic/Cytoskeleton
	ScRAF40	SoffiXsponR570.8_10Ag205600.1	417	1254	9539	7.16	45.81	ND	29.75	-0.09	Cytoplasmic
	ScRAF41	SoffiXsponR570.8_10Ag242500.1	609	1830	4377	8.94	67.21	ND	51.18	-0.52	Nuclear
	ScRAF42	SoffiXsponR570.8_5Ag087100.1	412	1239	7177	8.57	45.39	ND	28.07	-0.11	Cytoplasmic
	ScRAF43	SoffiXsponR570.8_5Ag087200.1	417	1254	10258	7.16	45.84	ND	29.95	-0.08	Cytoplasmic
	ScRAF44	SoffiXsponR570.8_5Ag122800.1	611	1836	4214	8.87	67.42	ND	52.42	-0.52	Nuclear
	ScMEKK01	SoffiXsponR570.01Ag081400.1	755	2268	8020	9.54	81.62	ND	64.28	-0.47	Mitochondrial
	ScMEKK02	SoffiXsponR570.01Ag127300.1	649	1950	5330	5.33	69.64	ND	62.02	-0.42	Chloroplast
	ScMEKK03	SoffiXsponR570.01Ag431800.1	681	2046	5673	8.69	73.39	ND	55.89	-0.49	Chloroplast
	ScMEKK04	SoffiXsponR570.01Bg075700.1	755	2268	8224	9.45	81.49	ND	62.44	-0.46	Chloroplast
	ScMEKK05	SoffiXsponR570.01Bg117000.1	652	1959	5628	5.46	69.9	ND	63.54	-0.44	Chloroplast
	ScMEKK06	SoffiXsponR570.01Bg387600.1	680	2043	5680	8.98	73.82	ND	55.02	-0.54	Chloroplast
	ScMEKK07	SoffiXsponR570.01Cg071900.1	653	1962	5328	5.38	70.17	ND	64.17	-0.4	Chloroplast
	ScMEKK08	SoffiXsponR570.01Cg278800.1	603	1812	4933	6.13	64.93	ND	56.72	-0.5	Nuclear/Chloroplast
	ScMEKK09	SoffiXsponR570.01Dg285400.1	597	1794	5108	6.07	64.42	ND	55.91	-0.51	Nuclear
	ScMEKK10	SoffiXsponR570.01Eg083400.1	755	2268	7729	9.54	81.59	ND	62.73	-0.46	Mitochondrial
	ScMEKK11	SoffiXsponR570.01Eg127000.1	651	1956	5807	5.38	70.01	ND	63.64	-0.4	Chloroplast
	ScMEKK12	SoffiXsponR570.01Eg339300.1	597	1794	4954	6.13	64.49	ND	56.66	-0.51	Nuclear/Chloroplast
	ScMEKK13	SoffiXsponR570.01Fg226600.1	603	1812	5769	6.23	65	ND	56.86	-0.49	Chloroplast
	ScMEKK14	SoffiXsponR570.02Ag217800.1	382	1149	6823	8.36	42.27	ND	40.39	-0.32	Cytoplasmic
	ScMEKK15	SoffiXsponR570.02Bg183800.1	382	1149	4419	8.18	42.34	ND	41.73	-0.34	Cytoplasmic
MEKK-Like MAPKKKs	ScMEKK16	SoffiXsponR570.02Cg210100.1	382	1149	4517	8.36	42.27	ND	40.39	-0.32	Cytoplasmic
	ScMEKK17	SoffiXsponR570.02Dg213700.1	382	1149	4432	8.36	42.27	ND	40.39	-0.32	Cytoplasmic
	ScMEKK18	SoffiXsponR570.02Eg184300.1	382	1149	4522	8.51	42.24	ND	40.45	-0.32	Nuclear/Cytoplasmic
	ScMEKK19	SoffiXsponR570.02Fg198800.1	382	1149	4521	8.36	42.27	ND	40.39	-0.32	Cytoplasmic
	ScMEKK20	SoffiXsponR570.02Gg116200.1	382	1149	4508	8.36	42.29	ND	40.39	-0.33	Cytoplasmic
	ScMEKK21	SoffiXsponR570.04Ag168400.1	496	1491	14582	6.21	54.74	ND	41.08	-0.33	Mitochondrial
	ScMEKK22	SoffiXsponR570.04Eg054000.1	878	2637	6256	5.97	98.65	ND	42.32	-0.389	Nuclear
	ScMEKK23	SoffiXsponR570.05Ag022300.1	730	2193	6861	9.57	79.5	ND	57.13	-0.5	Chloroplast
	ScMEKK24	SoffiXsponR570.05Bg018600.1	730	2193	6845	9.57	79.48	ND	55.95	-0.49	Chloroplast
	ScMEKK25	SoffiXsponR570.05Cg017400.1	730	2193	6979	9.57	79.46	ND	56.91	-0.51	Chloroplast
	ScMEKK26	SoffiXsponR570.05Dg020500.1	730	2193	6857	9.57	79.48	ND	57.08	-0.49	Chloroplast
	ScMEKK27	SoffiXsponR570.05Eg016600.1	730	2193	7223	9.6	79.51	ND	56.64	-0.49	Chloroplast
	ScMEKK28	SoffiXsponR570.05Fg017600.1	730	2193	6801	9.51	79.54	ND	57.89	-0.52	Chloroplast
	ScMEKK29	SoffiXsponR570.05Gg016300.1	730	2193	7179	9.6	79.51	ND	56.64	-0.49	Chloroplast
	ScMEKK30	SoffiXsponR570.06Ag211400.1	376	1131	3825	8.42	41.95	ND	40.84	-0.42	Nuclear/Cytoplasmic
	ScMEKK31	SoffiXsponR570.06Cg185500.1	376	1131	3873	8.23	41.93	ND	39.93	-0.42	Nuclear/Cytoplasmic
	ScMEKK32	SoffiXsponR570.06Dg150100.1	376	1131	3906	8.41	42.04	ND	39.03	-0.41	Nuclear/Cytoplasmic
	ScMEKK33	SoffiXsponR570.06Fg158100.1	376	1131	3700	8.42	41.93	ND	39.86	-0.42	Nuclear/Cytoplasmic
	ScMEKK34	SoffiXsponR570.06Gg142600.1	376	1131	3741	8.42	42.01	ND	40.29	-0.41	Nuclear/Cytoplasmic
	ScMEKK35	SoffiXsponR570.6_9Ag321600.1	376	1131	3961	8.56	41.93	ND	41.63	-0.43	Nuclear/Cytoplasmic
	ScMEKK36	SoffiXsponR570.7_10Ag052000.1	567	1704	7438	5.1	62.06	ND	52.19	-0.33	Cytoplasmic
	ScMEKK37	SoffiXsponR570.10us89g052900.1	554	1665	15925	5.12	60.86	ND	50.81	-0.28	Cytoplasmic
	ScMEKK38	SoffiXsponR570.1Z188700.1	506	1521	32759	5.62	55.52	ND	43.01	-0.31	Nuclear/Cytoplasmic
	ScMEKK39	SoffiXsponR570.10Ag055400.1	562	1689	7073	5.06	61.56	ND	51.45	-0.34	Cytoplasmic
	ScMEKK40	SoffiXsponR570.10Bg057800.1	562	1689	12958	5.06	61.61	ND	50.83	-0.35	Cytoplasmic
	ScMEKK41	SoffiXsponR570.10Cg043000.1	562	1689	7117	5.08	61.52	ND	50.15	-0.33	Cytoplasmic
	ScMEKK42	SoffiXsponR570.10Dg041100.1	563	1692	7135	5.06	61.7	ND	51.51	-0.35	Cytoplasmic
