# Supplementary material for: Genome-wide identification and unveiling the role of MAP kinase cascade genes involved in sugarcane response to abiotic stressors
Source: BMC Plant Biol. 2025 Apr 16;25:484. doi: 10.1186/s12870-025-06490-1 (PMC12001561; doi:10.1186/s12870-025-06490-1)
Supplement: Supplementary file 7 — Supplementary Material 7 [file 12870_2025_6490_MOESM7_ESM.xlsx]

## Sheet: Syntenic Relationships
Table S3. Syntenic relationships of MAPK cascade genes among Saccharum spp. Hybrid R570 and two S. spontaneum clones (Np-X and AP85-441) genomes.
Saccharum spp. hybrid R570 versus S. spontaneum Np-X					Saccharum spp. hybrid R570 versus S. spontaneum AP85-441
Chr1A	SoffiXsponR570.01Ag317800.1	Chr1A	Npp.01A031580.1		Chr1A	SoffiXsponR570.01Ag127300.1	Chr1A	Sspon.01G0025890-1A
Chr1A	SoffiXsponR570.01Ag413700.1	Chr1A	Npp.01A041860.1		Chr1A	SoffiXsponR570.01Ag431800.1	Chr1A	Sspon.01G0006880-1A
Chr1A	SoffiXsponR570.01Ag431800.1	Chr1A	Npp.01A010860.1		Chr1A	SoffiXsponR570.01Ag127300.1	Chr1B	Sspon.01G0025890-2B
Chr1A	SoffiXsponR570.01Ag413700.1	Chr1B	Npp.01B041260.1		Chr1A	SoffiXsponR570.01Ag413700.1	Chr1C	Sspon.01G0052190-1P
Chr1A	SoffiXsponR570.01Ag431800.1	Chr1B	Npp.01B043050.1		Chr1A	SoffiXsponR570.01Ag127300.1	Chr1C	Sspon.01G0025890-3C
Chr1A	SoffiXsponR570.01Ag317800.1	Chr1B	Npp.01B032090.1		Chr1A	SoffiXsponR570.01Ag317800.1	Chr1C	Sspon.01G0013460-3C
Chr1A	SoffiXsponR570.01Ag081400.1	Chr1B	Npp.01B009220.1		Chr1A	SoffiXsponR570.01Ag431800.1	Chr1C	Sspon.01G0006880-2C
Chr1A	SoffiXsponR570.01Ag127300.1	Chr1B	Npp.01B013340.1		Chr1B	SoffiXsponR570.01Bg117000.1	Chr1A	Sspon.01G0025890-1A
Chr1A	SoffiXsponR570.01Ag081400.1	Chr1B	Npp.01B009080.1		Chr1B	SoffiXsponR570.01Bg387600.1	Chr1A	Sspon.01G0006880-1A
Chr1A	SoffiXsponR570.01Ag431800.1	Chr1B	Npp.01B013340.1		Chr1B	SoffiXsponR570.01Bg370700.1	Chr1C	Sspon.01G0052190-1P
Chr1A	SoffiXsponR570.01Ag127300.1	Chr1B	Npp.01B043050.1		Chr1B	SoffiXsponR570.01Bg117000.1	Chr1C	Sspon.01G0025890-3C
Chr1A	SoffiXsponR570.01Ag413700.1	Chr1C	Npp.01C034580.1		Chr1B	SoffiXsponR570.01Bg387600.1	Chr1C	Sspon.01G0006880-2C
Chr1A	SoffiXsponR570.01Ag431800.1	Chr1C	Npp.01C036930.1		Chr1B	SoffiXsponR570.01Bg297300.1	Chr1C	Sspon.01G0013460-3C
Chr1A	SoffiXsponR570.01Ag127300.1	Chr1C	Npp.01C010780.1		Chr1C	SoffiXsponR570.01Cg071900.1	Chr1A	Sspon.01G0025890-1A
Chr1A	SoffiXsponR570.01Ag127300.1	Chr1C	Npp.01C036930.1		Chr1C	SoffiXsponR570.01Cg278800.1	Chr1A	Sspon.01G0006880-1A
Chr1A	SoffiXsponR570.01Ag317800.1	Chr1D	Npp.01D019750.1		Chr1C	SoffiXsponR570.01Cg261400.1	Chr1C	Sspon.01G0052190-1P
Chr1A	SoffiXsponR570.01Ag431800.1	Chr1D	Npp.01D029920.1		Chr1C	SoffiXsponR570.01Cg278800.1	Chr1C	Sspon.01G0006880-2C
Chr1A	SoffiXsponR570.01Ag127300.1	Chr1D	Npp.01D003970.1		Chr1C	SoffiXsponR570.01Cg071900.1	Chr1C	Sspon.01G0025890-3C
Chr1A	SoffiXsponR570.01Ag317800.1	Chr1D	Npp.01D019940.1		Chr1C	SoffiXsponR570.01Cg166600.1	Chr1C	Sspon.01G0013460-3C
Chr1B	SoffiXsponR570.01Bg370700.1	Chr1A	Npp.01A041860.1		Chr1D	SoffiXsponR570.01Dg285400.1	Chr1A	Sspon.01G0006880-1A
Chr1B	SoffiXsponR570.01Bg297300.1	Chr1A	Npp.01A031580.1		Chr1D	SoffiXsponR570.01Dg268200.1	Chr1C	Sspon.01G0052190-1P
Chr1B	SoffiXsponR570.01Bg387600.1	Chr1A	Npp.01A010860.1		Chr1D	SoffiXsponR570.01Dg178900.1	Chr1C	Sspon.01G0013460-3C
Chr1B	SoffiXsponR570.01Bg370700.1	Chr1B	Npp.01B041260.1		Chr1D	SoffiXsponR570.01Dg285400.1	Chr1C	Sspon.01G0006880-2C
Chr1B	SoffiXsponR570.01Bg387600.1	Chr1B	Npp.01B043050.1		Chr1E	SoffiXsponR570.01Eg127000.1	Chr1A	Sspon.01G0025890-1A
Chr1B	SoffiXsponR570.01Bg117000.1	Chr1B	Npp.01B013340.1		Chr1E	SoffiXsponR570.01Eg339300.1	Chr1A	Sspon.01G0006880-1A
Chr1B	SoffiXsponR570.01Bg297300.1	Chr1B	Npp.01B032090.1		Chr1E	SoffiXsponR570.01Eg339300.1	Chr1C	Sspon.01G0006880-2C
Chr1B	SoffiXsponR570.01Bg075700.1	Chr1B	Npp.01B009220.1		Chr1E	SoffiXsponR570.01Eg232400.1	Chr1C	Sspon.01G0013460-3C
Chr1B	SoffiXsponR570.01Bg075700.1	Chr1B	Npp.01B009080.1		Chr1E	SoffiXsponR570.01Eg127000.1	Chr1C	Sspon.01G0025890-3C
Chr1B	SoffiXsponR570.01Bg117000.1	Chr1B	Npp.01B043050.1		Chr1F	SoffiXsponR570.01Fg226600.1	Chr1A	Sspon.01G0006880-1A
Chr1B	SoffiXsponR570.01Bg370700.1	Chr1C	Npp.01C034580.1		Chr1F	SoffiXsponR570.01Fg209000.1	Chr1C	Sspon.01G0052190-1P
Chr1B	SoffiXsponR570.01Bg387600.1	Chr1C	Npp.01C036930.1		Chr1F	SoffiXsponR570.01Fg117400.1	Chr1C	Sspon.01G0013460-3C
Chr1B	SoffiXsponR570.01Bg117000.1	Chr1C	Npp.01C010780.1		Chr2A	SoffiXsponR570.02Ag217800.1	Chr3B	Sspon.07G0001470-2B
Chr1B	SoffiXsponR570.01Bg117000.1	Chr1C	Npp.01C036930.1		Chr2A	SoffiXsponR570.02Ag212200.1	Chr3B	Sspon.03G0010740-2B
Chr1B	SoffiXsponR570.01Bg387600.1	Chr1D	Npp.01D029920.1		Chr2A	SoffiXsponR570.02Ag219300.1	Chr3B	Sspon.03G0010350-2B
Chr1B	SoffiXsponR570.01Bg117000.1	Chr1D	Npp.01D003970.1		Chr2A	SoffiXsponR570.02Ag265200.1	Chr3B	Sspon.03G0007480-2B
Chr1B	SoffiXsponR570.01Bg297300.1	Chr1D	Npp.01D019750.1		Chr2A	SoffiXsponR570.02Ag098500.1	Chr3C	Sspon.03G0018360-2C
Chr1B	SoffiXsponR570.01Bg297300.1	Chr1D	Npp.01D019940.1		Chr2A	SoffiXsponR570.02Ag212200.1	Chr3D	Sspon.03G0010740-4D
Chr1C	SoffiXsponR570.01Cg166600.1	Chr1A	Npp.01A031580.1		Chr2A	SoffiXsponR570.02Ag230600.1	Chr3D	Sspon.03G0009560-4D
Chr1C	SoffiXsponR570.01Cg261400.1	Chr1A	Npp.01A041860.1		Chr2A	SoffiXsponR570.02Ag212200.1	Chr7A	Sspon.03G0010740-1P
Chr1C	SoffiXsponR570.01Cg278800.1	Chr1A	Npp.01A010860.1		Chr2A	SoffiXsponR570.02Ag230600.1	Chr7B	Sspon.03G0009560-1P
Chr1C	SoffiXsponR570.01Cg261400.1	Chr1B	Npp.01B041260.1		Chr2A	SoffiXsponR570.02Ag212200.1	Chr7C	Sspon.03G0010740-3P
Chr1C	SoffiXsponR570.01Cg278800.1	Chr1B	Npp.01B043050.1		Chr2A	SoffiXsponR570.02Ag217800.1	Chr7C	Sspon.07G0021390-2C
Chr1C	SoffiXsponR570.01Cg071900.1	Chr1B	Npp.01B013340.1		Chr2A	SoffiXsponR570.02Ag230600.1	Chr7C	Sspon.03G0009560-2P
Chr1C	SoffiXsponR570.01Cg166600.1	Chr1B	Npp.01B032090.1		Chr2A	SoffiXsponR570.02Ag217800.1	Chr7D	Sspon.07G0021390-3D
Chr1C	SoffiXsponR570.01Cg278800.1	Chr1B	Npp.01B013340.1		Chr2A	SoffiXsponR570.02Ag219300.1	Chr7D	Sspon.07G0001530-3D
Chr1C	SoffiXsponR570.01Cg071900.1	Chr1B	Npp.01B043050.1		Chr2B	SoffiXsponR570.02Bg183800.1	Chr3B	Sspon.07G0001470-2B
Chr1C	SoffiXsponR570.01Cg261400.1	Chr1C	Npp.01C034580.1		Chr2B	SoffiXsponR570.02Bg178400.1	Chr3B	Sspon.03G0010740-2B
Chr1C	SoffiXsponR570.01Cg278800.1	Chr1C	Npp.01C036930.1		Chr2B	SoffiXsponR570.02Bg185400.1	Chr3B	Sspon.03G0010350-2B
Chr1C	SoffiXsponR570.01Cg071900.1	Chr1C	Npp.01C010780.1		Chr2B	SoffiXsponR570.02Bg227700.1	Chr3B	Sspon.03G0007480-2B
Chr1C	SoffiXsponR570.01Cg071900.1	Chr1C	Npp.01C036930.1		Chr2B	SoffiXsponR570.02Bg104100.1	Chr3C	Sspon.03G0018360-2C
Chr1C	SoffiXsponR570.01Cg166600.1	Chr1D	Npp.01D019750.1		Chr2B	SoffiXsponR570.02Bg178400.1	Chr3D	Sspon.03G0010740-4D
Chr1C	SoffiXsponR570.01Cg278800.1	Chr1D	Npp.01D029920.1		Chr2B	SoffiXsponR570.02Bg196600.1	Chr3D	Sspon.03G0009560-4D
Chr1C	SoffiXsponR570.01Cg071900.1	Chr1D	Npp.01D003970.1		Chr2B	SoffiXsponR570.02Bg227700.1	Chr3D	Sspon.03G0007480-1P
Chr1C	SoffiXsponR570.01Cg166600.1	Chr1D	Npp.01D019940.1		Chr2B	SoffiXsponR570.02Bg196600.1	Chr7A	Sspon.07G0001990-1A
Chr1D	SoffiXsponR570.01Dg178900.1	Chr1A	Npp.01A031580.1		Chr2B	SoffiXsponR570.02Bg178400.1	Chr7A	Sspon.03G0010740-1P
Chr1D	SoffiXsponR570.01Dg268200.1	Chr1A	Npp.01A041860.1		Chr2B	SoffiXsponR570.02Bg196600.1	Chr7B	Sspon.03G0009560-1P
Chr1D	SoffiXsponR570.01Dg285400.1	Chr1A	Npp.01A010860.1		Chr2B	SoffiXsponR570.02Bg178400.1	Chr7C	Sspon.03G0010740-3P
Chr1D	SoffiXsponR570.01Dg268200.1	Chr1B	Npp.01B041260.1		Chr2B	SoffiXsponR570.02Bg183800.1	Chr7C	Sspon.07G0021390-2C
Chr1D	SoffiXsponR570.01Dg285400.1	Chr1B	Npp.01B043050.1		Chr2B	SoffiXsponR570.02Bg196600.1	Chr7C	Sspon.03G0009560-2P
Chr1D	SoffiXsponR570.01Dg178900.1	Chr1B	Npp.01B032090.1		Chr2B	SoffiXsponR570.02Bg183800.1	Chr7D	Sspon.07G0021390-3D
Chr1D	SoffiXsponR570.01Dg268200.1	Chr1C	Npp.01C034580.1		Chr2B	SoffiXsponR570.02Bg185400.1	Chr7D	Sspon.07G0001530-3D
Chr1D	SoffiXsponR570.01Dg285400.1	Chr1C	Npp.01C036930.1		Chr2C	SoffiXsponR570.02Cg210100.1	Chr3B	Sspon.07G0001470-2B
Chr1D	SoffiXsponR570.01Dg178900.1	Chr1D	Npp.01D019750.1		Chr2C	SoffiXsponR570.02Cg204900.1	Chr3B	Sspon.03G0010740-2B
Chr1D	SoffiXsponR570.01Dg285400.1	Chr1D	Npp.01D029920.1		Chr2C	SoffiXsponR570.02Cg211600.1	Chr3B	Sspon.03G0010350-2B
Chr1D	SoffiXsponR570.01Dg178900.1	Chr1D	Npp.01D019940.1		Chr2C	SoffiXsponR570.02Cg255800.1	Chr3B	Sspon.03G0007480-2B
Chr1E	SoffiXsponR570.01Eg232400.1	Chr1A	Npp.01A031580.1		Chr2C	SoffiXsponR570.02Cg098400.1	Chr3C	Sspon.03G0018360-2C
Chr1E	SoffiXsponR570.01Eg339300.1	Chr1A	Npp.01A010860.1		Chr2C	SoffiXsponR570.02Cg204900.1	Chr3D	Sspon.03G0010740-4D
Chr1E	SoffiXsponR570.01Eg339300.1	Chr1B	Npp.01B043050.1		Chr2C	SoffiXsponR570.02Cg223600.1	Chr3D	Sspon.03G0009560-4D
Chr1E	SoffiXsponR570.01Eg127000.1	Chr1B	Npp.01B013340.1		Chr2C	SoffiXsponR570.02Cg204900.1	Chr7A	Sspon.03G0010740-1P
Chr1E	SoffiXsponR570.01Eg232400.1	Chr1B	Npp.01B032090.1		Chr2C	SoffiXsponR570.02Cg223600.1	Chr7B	Sspon.03G0009560-1P
Chr1E	SoffiXsponR570.01Eg083400.1	Chr1B	Npp.01B009220.1		Chr2C	SoffiXsponR570.02Cg204900.1	Chr7C	Sspon.03G0010740-3P
Chr1E	SoffiXsponR570.01Eg083400.1	Chr1B	Npp.01B009080.1		Chr2C	SoffiXsponR570.02Cg210100.1	Chr7C	Sspon.07G0021390-2C
Chr1E	SoffiXsponR570.01Eg127000.1	Chr1B	Npp.01B043050.1		Chr2C	SoffiXsponR570.02Cg223600.1	Chr7C	Sspon.03G0009560-2P
Chr1E	SoffiXsponR570.01Eg339300.1	Chr1C	Npp.01C036930.1		Chr2C	SoffiXsponR570.02Cg210100.1	Chr7D	Sspon.07G0021390-3D
Chr1E	SoffiXsponR570.01Eg127000.1	Chr1C	Npp.01C010780.1		Chr2C	SoffiXsponR570.02Cg211600.1	Chr7D	Sspon.07G0001530-3D
Chr1E	SoffiXsponR570.01Eg127000.1	Chr1C	Npp.01C036930.1		Chr2D	SoffiXsponR570.02Dg213700.1	Chr3B	Sspon.07G0001470-2B
Chr1E	SoffiXsponR570.01Eg339300.1	Chr1D	Npp.01D029920.1		Chr2D	SoffiXsponR570.02Dg208300.1	Chr3B	Sspon.03G0010740-2B
Chr1E	SoffiXsponR570.01Eg232400.1	Chr1D	Npp.01D019750.1		Chr2D	SoffiXsponR570.02Dg214900.1	Chr3B	Sspon.03G0010350-2B
Chr1E	SoffiXsponR570.01Eg127000.1	Chr1D	Npp.01D003970.1		Chr2D	SoffiXsponR570.02Dg255800.1	Chr3B	Sspon.03G0007480-2B
Chr1E	SoffiXsponR570.01Eg232400.1	Chr1D	Npp.01D019940.1		Chr2D	SoffiXsponR570.02Dg098200.1	Chr3C	Sspon.03G0018360-2C
Chr1F	SoffiXsponR570.01Fg117400.1	Chr1A	Npp.01A031580.1		Chr2D	SoffiXsponR570.02Dg208300.1	Chr3D	Sspon.03G0010740-4D
Chr1F	SoffiXsponR570.01Fg209000.1	Chr1A	Npp.01A041860.1		Chr2D	SoffiXsponR570.02Dg225100.1	Chr3D	Sspon.03G0009560-4D
Chr1F	SoffiXsponR570.01Fg226600.1	Chr1A	Npp.01A010860.1		Chr2D	SoffiXsponR570.02Dg255800.1	Chr3D	Sspon.03G0007480-1P
Chr1F	SoffiXsponR570.01Fg209000.1	Chr1B	Npp.01B041260.1		Chr2D	SoffiXsponR570.02Dg208300.1	Chr7A	Sspon.03G0010740-1P
Chr1F	SoffiXsponR570.01Fg226600.1	Chr1B	Npp.01B043050.1		Chr2D	SoffiXsponR570.02Dg225100.1	Chr7B	Sspon.03G0009560-1P
Chr1F	SoffiXsponR570.01Fg117400.1	Chr1B	Npp.01B032090.1		Chr2D	SoffiXsponR570.02Dg208300.1	Chr7C	Sspon.03G0010740-3P
Chr1F	SoffiXsponR570.01Fg209000.1	Chr1C	Npp.01C034580.1		Chr2D	SoffiXsponR570.02Dg213700.1	Chr7C	Sspon.07G0021390-2C
Chr1F	SoffiXsponR570.01Fg117400.1	Chr1D	Npp.01D019750.1		Chr2D	SoffiXsponR570.02Dg213700.1	Chr7D	Sspon.07G0021390-3D
Chr1F	SoffiXsponR570.01Fg226600.1	Chr1D	Npp.01D029920.1		Chr2D	SoffiXsponR570.02Dg214900.1	Chr7D	Sspon.07G0001530-3D
Chr1F	SoffiXsponR570.01Fg117400.1	Chr1D	Npp.01D019940.1		Chr2E	SoffiXsponR570.02Eg184300.1	Chr3B	Sspon.07G0001470-2B
Chr2A	SoffiXsponR570.02Ag230600.1	Chr3A	Npp.03A022290.1		Chr2E	SoffiXsponR570.02Eg179000.1	Chr3B	Sspon.03G0010740-2B
Chr2A	SoffiXsponR570.02Ag217800.1	Chr3A	Npp.03A022010.1		Chr2E	SoffiXsponR570.02Eg186400.1	Chr3B	Sspon.03G0010350-2B
Chr2A	SoffiXsponR570.02Ag230600.1	Chr3B	Npp.03B021200.1		Chr2E	SoffiXsponR570.02Eg229700.1	Chr3B	Sspon.03G0007480-2B
Chr2A	SoffiXsponR570.02Ag265200.1	Chr3B	Npp.03B024320.1		Chr2E	SoffiXsponR570.02Eg066500.1	Chr3C	Sspon.03G0018360-2C
Chr2A	SoffiXsponR570.02Ag212200.1	Chr3B	Npp.03B019110.1		Chr2E	SoffiXsponR570.02Eg179000.1	Chr3D	Sspon.03G0010740-4D
Chr2A	SoffiXsponR570.02Ag098500.1	Chr3C	Npp.03C010240.1		Chr2E	SoffiXsponR570.02Eg198000.1	Chr3D	Sspon.03G0009560-4D
Chr2A	SoffiXsponR570.02Ag212200.1	Chr3C	Npp.03C021240.1		Chr2E	SoffiXsponR570.02Eg229700.1	Chr3D	Sspon.03G0007480-1P
Chr2A	SoffiXsponR570.02Ag219300.1	Chr3C	Npp.03C022420.1		Chr2E	SoffiXsponR570.02Eg179000.1	Chr7A	Sspon.03G0010740-1P
Chr2A	SoffiXsponR570.02Ag217800.1	Chr3C	Npp.03C021960.1		Chr2E	SoffiXsponR570.02Eg198000.1	Chr7B	Sspon.03G0009560-1P
Chr2A	SoffiXsponR570.02Ag212200.1	Chr3C	Npp.03C021110.1		Chr2E	SoffiXsponR570.02Eg179000.1	Chr7C	Sspon.03G0010740-3P
Chr2A	SoffiXsponR570.02Ag265200.1	Chr3C	Npp.03C026250.1		Chr2E	SoffiXsponR570.02Eg184300.1	Chr7C	Sspon.07G0021390-2C
Chr2A	SoffiXsponR570.02Ag230600.1	Chr3C	Npp.03C023160.1		Chr2E	SoffiXsponR570.02Eg186400.1	Chr7C	Sspon.07G0001530-2C
Chr2A	SoffiXsponR570.02Ag265200.1	Chr3D	Npp.03D026730.1		Chr2E	SoffiXsponR570.02Eg198000.1	Chr7C	Sspon.03G0009560-2P
Chr2A	SoffiXsponR570.02Ag098500.1	Chr3D	Npp.03D009760.1		Chr2E	SoffiXsponR570.02Eg184300.1	Chr7D	Sspon.07G0021390-3D
Chr2A	SoffiXsponR570.02Ag212200.1	Chr3D	Npp.03D021740.1		Chr2E	SoffiXsponR570.02Eg186400.1	Chr7D	Sspon.07G0001530-3D
Chr2A	SoffiXsponR570.02Ag219300.1	Chr3D	Npp.03D022550.1		Chr2F	SoffiXsponR570.02Fg198800.1	Chr3B	Sspon.07G0001470-2B
Chr2A	SoffiXsponR570.02Ag217800.1	Chr3D	Npp.03D022680.1		Chr2F	SoffiXsponR570.02Fg192200.1	Chr3B	Sspon.03G0010740-2B
Chr2A	SoffiXsponR570.02Ag219300.1	Chr3D	Npp.03D022380.1		Chr2F	SoffiXsponR570.02Fg198800.1	Chr3B	Sspon.07G0001470-2B
Chr2A	SoffiXsponR570.02Ag265200.1	Chr8A	Npp.08A005140.1		Chr2F	SoffiXsponR570.02Fg200000.1	Chr3B	Sspon.03G0010350-2B
Chr2A	SoffiXsponR570.02Ag217800.1	Chr8A	Npp.08A002380.1		Chr2F	SoffiXsponR570.02Fg242400.1	Chr3B	Sspon.03G0007480-2B
Chr2A	SoffiXsponR570.02Ag230600.1	Chr9A	Npp.09A023250.1		Chr2F	SoffiXsponR570.02Fg099100.1	Chr3C	Sspon.03G0018360-2C
Chr2A	SoffiXsponR570.02Ag219300.1	Chr9A	Npp.09A024320.1		Chr2F	SoffiXsponR570.02Fg192200.1	Chr3D	Sspon.03G0010740-4D
Chr2A	SoffiXsponR570.02Ag217800.1	Chr9A	Npp.09A024370.1		Chr2F	SoffiXsponR570.02Fg210800.1	Chr3D	Sspon.03G0009560-4D
Chr2A	SoffiXsponR570.02Ag212200.1	Chr9A	Npp.09A024780.1		Chr2F	SoffiXsponR570.02Fg242400.1	Chr3D	Sspon.03G0007480-1P
Chr2A	SoffiXsponR570.02Ag219300.1	Chr9B	Npp.09B021740.1		Chr2F	SoffiXsponR570.02Fg192200.1	Chr7A	Sspon.03G0010740-1P
Chr2A	SoffiXsponR570.02Ag217800.1	Chr9B	Npp.09B021790.1		Chr2F	SoffiXsponR570.02Fg210800.1	Chr7B	Sspon.03G0009560-1P
Chr2A	SoffiXsponR570.02Ag212200.1	Chr9B	Npp.09B022160.1		Chr2F	SoffiXsponR570.02Fg192200.1	Chr7C	Sspon.03G0010740-3P
Chr2A	SoffiXsponR570.02Ag230600.1	Chr9C	Npp.09C021000.1		Chr2F	SoffiXsponR570.02Fg198800.1	Chr7C	Sspon.07G0021390-2C
Chr2A	SoffiXsponR570.02Ag219300.1	Chr9C	Npp.09C021860.1		Chr2F	SoffiXsponR570.02Fg210800.1	Chr7C	Sspon.03G0009560-2P
Chr2A	SoffiXsponR570.02Ag217800.1	Chr9C	Npp.09C021920.1		Chr2F	SoffiXsponR570.02Fg198800.1	Chr7D	Sspon.07G0021390-3D
Chr2A	SoffiXsponR570.02Ag219300.1	Chr9D	Npp.09D023910.1		Chr2F	SoffiXsponR570.02Fg200000.1	Chr7D	Sspon.07G0001530-3D
Chr2A	SoffiXsponR570.02Ag217800.1	Chr9D	Npp.09D024000.1		Chr2G	SoffiXsponR570.02Gg116200.1	Chr3B	Sspon.07G0001470-2B
Chr2A	SoffiXsponR570.02Ag212200.1	Chr9D	Npp.09D024230.1		Chr2G	SoffiXsponR570.02Gg111700.1	Chr3B	Sspon.03G0010740-2B
Chr2B	SoffiXsponR570.02Bg196600.1	Chr3A	Npp.03A022290.1		Chr2G	SoffiXsponR570.02Gg117500.1	Chr3B	Sspon.03G0010350-2B
Chr2B	SoffiXsponR570.02Bg183800.1	Chr3A	Npp.03A022010.1		Chr2G	SoffiXsponR570.02Gg159000.1	Chr3B	Sspon.03G0007480-2B
Chr2B	SoffiXsponR570.02Bg196600.1	Chr3B	Npp.03B021200.1		Chr2G	SoffiXsponR570.02Gg006400.1	Chr3C	Sspon.03G0018360-2C
Chr2B	SoffiXsponR570.02Bg227700.1	Chr3B	Npp.03B024320.1		Chr2G	SoffiXsponR570.02Gg125300.1	Chr3D	Sspon.03G0009560-4D
Chr2B	SoffiXsponR570.02Bg178400.1	Chr3B	Npp.03B019110.1		Chr2G	SoffiXsponR570.02Gg111700.1	Chr3D	Sspon.03G0010740-4D
Chr2B	SoffiXsponR570.02Bg178400.1	Chr3C	Npp.03C021240.1		Chr2G	SoffiXsponR570.02Gg111700.1	Chr7A	Sspon.03G0010740-1P
Chr2B	SoffiXsponR570.02Bg185400.1	Chr3C	Npp.03C022420.1		Chr2G	SoffiXsponR570.02Gg125300.1	Chr7B	Sspon.03G0009560-1P
Chr2B	SoffiXsponR570.02Bg104100.1	Chr3C	Npp.03C010240.1		Chr2G	SoffiXsponR570.02Gg125300.1	Chr7C	Sspon.03G0009560-2P
Chr2B	SoffiXsponR570.02Bg183800.1	Chr3C	Npp.03C021960.1		Chr2G	SoffiXsponR570.02Gg111700.1	Chr7C	Sspon.03G0010740-3P
Chr2B	SoffiXsponR570.02Bg178400.1	Chr3C	Npp.03C021110.1		Chr2G	SoffiXsponR570.02Gg116200.1	Chr7C	Sspon.07G0021390-2C
Chr2B	SoffiXsponR570.02Bg227700.1	Chr3C	Npp.03C026250.1		Chr2G	SoffiXsponR570.02Gg116200.1	Chr7D	Sspon.07G0021390-3D
Chr2B	SoffiXsponR570.02Bg196600.1	Chr3C	Npp.03C023160.1		Chr2G	SoffiXsponR570.02Gg117500.1	Chr7D	Sspon.07G0001530-3D
Chr2B	SoffiXsponR570.02Bg227700.1	Chr3D	Npp.03D026730.1		Chr3A	SoffiXsponR570.03Ag055500.1	Chr4B	Sspon.04G0017220-2B
Chr2B	SoffiXsponR570.02Bg104100.1	Chr3D	Npp.03D009760.1		Chr3B	SoffiXsponR570.03Bg035700.1	Chr4A	Sspon.04G0018870-1A
Chr2B	SoffiXsponR570.02Bg178400.1	Chr3D	Npp.03D021740.1		Chr3B	SoffiXsponR570.03Bg035700.1	Chr4B	Sspon.04G0018870-2B
Chr2B	SoffiXsponR570.02Bg185400.1	Chr3D	Npp.03D022550.1		Chr3B	SoffiXsponR570.03Bg058100.1	Chr4B	Sspon.04G0017220-2B
Chr2B	SoffiXsponR570.02Bg183800.1	Chr3D	Npp.03D022680.1		Chr3B	SoffiXsponR570.03Bg035700.1	Chr4C	Sspon.04G0018870-3C
Chr2B	SoffiXsponR570.02Bg185400.1	Chr3D	Npp.03D022380.1		Chr3B	SoffiXsponR570.03Bg035700.1	Chr8A	Sspon.04G0018870-1P
Chr2B	SoffiXsponR570.02Bg227700.1	Chr8A	Npp.08A005140.1		Chr3B	SoffiXsponR570.03Bg035700.1	Chr8B	Sspon.04G0018870-2P
Chr2B	SoffiXsponR570.02Bg183800.1	Chr8A	Npp.08A002380.1		Chr3B	SoffiXsponR570.03Bg035700.1	Chr8C	Sspon.04G0018870-3P
Chr2B	SoffiXsponR570.02Bg196600.1	Chr9A	Npp.09A023250.1		Chr3C	SoffiXsponR570.03Cg035100.1	Chr4A	Sspon.04G0018870-1A
Chr2B	SoffiXsponR570.02Bg185400.1	Chr9A	Npp.09A024320.1		Chr3C	SoffiXsponR570.03Cg063000.1	Chr4B	Sspon.04G0017220-2B
Chr2B	SoffiXsponR570.02Bg183800.1	Chr9A	Npp.09A024370.1		Chr3C	SoffiXsponR570.03Cg035100.1	Chr4C	Sspon.04G0018870-3C
Chr2B	SoffiXsponR570.02Bg178400.1	Chr9A	Npp.09A024780.1		Chr3C	SoffiXsponR570.03Cg035100.1	Chr8A	Sspon.04G0018870-1P
Chr2B	SoffiXsponR570.02Bg185400.1	Chr9B	Npp.09B021740.1		Chr3C	SoffiXsponR570.03Cg035100.1	Chr8B	Sspon.04G0018870-2P
Chr2B	SoffiXsponR570.02Bg183800.1	Chr9B	Npp.09B021790.1		Chr3C	SoffiXsponR570.03Cg035100.1	Chr8C	Sspon.04G0018870-3P
Chr2B	SoffiXsponR570.02Bg178400.1	Chr9B	Npp.09B022160.1		Chr3D	SoffiXsponR570.03Dg034600.1	Chr4A	Sspon.04G0018870-1A
Chr2B	SoffiXsponR570.02Bg196600.1	Chr9C	Npp.09C021000.1		Chr3D	SoffiXsponR570.03Dg061200.1	Chr4B	Sspon.04G0017220-2B
Chr2B	SoffiXsponR570.02Bg185400.1	Chr9C	Npp.09C021860.1		Chr3D	SoffiXsponR570.03Dg034600.1	Chr4B	Sspon.04G0018870-2B
Chr2B	SoffiXsponR570.02Bg183800.1	Chr9C	Npp.09C021920.1		Chr3D	SoffiXsponR570.03Dg034600.1	Chr4C	Sspon.04G0018870-3C
Chr2B	SoffiXsponR570.02Bg185400.1	Chr9D	Npp.09D023910.1		Chr3D	SoffiXsponR570.03Dg034600.1	Chr8A	Sspon.04G0018870-1P
Chr2B	SoffiXsponR570.02Bg183800.1	Chr9D	Npp.09D024000.1		Chr3D	SoffiXsponR570.03Dg034600.1	Chr8B	Sspon.04G0018870-2P
Chr2B	SoffiXsponR570.02Bg178400.1	Chr9D	Npp.09D024230.1		Chr3D	SoffiXsponR570.03Dg034600.1	Chr8C	Sspon.04G0018870-3P
Chr2C	SoffiXsponR570.02Cg223600.1	Chr3A	Npp.03A022290.1		Chr3E	SoffiXsponR570.03Eg036400.1	Chr4A	Sspon.04G0018870-1A
Chr2C	SoffiXsponR570.02Cg210100.1	Chr3A	Npp.03A022010.1		Chr3E	SoffiXsponR570.03Eg036400.1	Chr4C	Sspon.04G0018870-3C
Chr2C	SoffiXsponR570.02Cg223600.1	Chr3B	Npp.03B021200.1		Chr3E	SoffiXsponR570.03Eg036400.1	Chr8A	Sspon.04G0018870-1P
Chr2C	SoffiXsponR570.02Cg255800.1	Chr3B	Npp.03B024320.1		Chr3E	SoffiXsponR570.03Eg036400.1	Chr8B	Sspon.04G0018870-2P
Chr2C	SoffiXsponR570.02Cg204900.1	Chr3B	Npp.03B019110.1		Chr3E	SoffiXsponR570.03Eg036400.1	Chr8C	Sspon.04G0018870-3P
Chr2C	SoffiXsponR570.02Cg098400.1	Chr3C	Npp.03C010240.1		Chr3F	SoffiXsponR570.03Fg038200.1	Chr4A	Sspon.04G0018870-1A
Chr2C	SoffiXsponR570.02Cg204900.1	Chr3C	Npp.03C021240.1		Chr3F	SoffiXsponR570.03Fg038200.1	Chr4B	Sspon.04G0018870-2B
Chr2C	SoffiXsponR570.02Cg211600.1	Chr3C	Npp.03C022420.1		Chr3F	SoffiXsponR570.03Fg064800.1	Chr4B	Sspon.04G0017220-2B
Chr2C	SoffiXsponR570.02Cg210100.1	Chr3C	Npp.03C021960.1		Chr3F	SoffiXsponR570.03Fg038200.1	Chr4C	Sspon.04G0018870-3C
Chr2C	SoffiXsponR570.02Cg204900.1	Chr3C	Npp.03C021110.1		Chr3F	SoffiXsponR570.03Fg038200.1	Chr8A	Sspon.04G0018870-1P
Chr2C	SoffiXsponR570.02Cg255800.1	Chr3C	Npp.03C026250.1		Chr3F	SoffiXsponR570.03Fg038200.1	Chr8B	Sspon.04G0018870-2P
Chr2C	SoffiXsponR570.02Cg223600.1	Chr3C	Npp.03C023160.1		Chr3F	SoffiXsponR570.03Fg038200.1	Chr8C	Sspon.04G0018870-3P
Chr2C	SoffiXsponR570.02Cg255800.1	Chr3D	Npp.03D026730.1		Chr4A	SoffiXsponR570.04Ag257000.1	Chr8B	Sspon.04G0018870-2P
Chr2C	SoffiXsponR570.02Cg098400.1	Chr3D	Npp.03D009760.1		Chr4A	SoffiXsponR570.04Ag050000.1	Chr8B	Sspon.08G0015130-2B
Chr2C	SoffiXsponR570.02Cg204900.1	Chr3D	Npp.03D021740.1		Chr4A	SoffiXsponR570.04Ag055900.1	Chr8B	Sspon.08G0014700-1T
Chr2C	SoffiXsponR570.02Cg211600.1	Chr3D	Npp.03D022550.1		Chr4A	SoffiXsponR570.04Ag257000.1	Chr8C	Sspon.04G0018870-3P
Chr2C	SoffiXsponR570.02Cg210100.1	Chr3D	Npp.03D022680.1		Chr4A	SoffiXsponR570.04Ag050000.1	Chr8D	Sspon.08G0015130-3D
Chr2C	SoffiXsponR570.02Cg211600.1	Chr3D	Npp.03D022380.1		Chr4A	SoffiXsponR570.04Ag055900.1	Chr8D	Sspon.08G0014700-1P
Chr2C	SoffiXsponR570.02Cg255800.1	Chr8A	Npp.08A005140.1		Chr4B	SoffiXsponR570.04Bg245600.1	Chr4C	Sspon.04G0018870-3C
Chr2C	SoffiXsponR570.02Cg210100.1	Chr8A	Npp.08A002380.1		Chr4B	SoffiXsponR570.04Bg041500.1	Chr8B	Sspon.08G0015130-2B
Chr2C	SoffiXsponR570.02Cg223600.1	Chr9A	Npp.09A023250.1		Chr4B	SoffiXsponR570.04Bg047300.1	Chr8B	Sspon.08G0014700-1T
Chr2C	SoffiXsponR570.02Cg211600.1	Chr9A	Npp.09A024320.1		Chr4B	SoffiXsponR570.04Bg245600.1	Chr8B	Sspon.04G0018870-2P
Chr2C	SoffiXsponR570.02Cg210100.1	Chr9A	Npp.09A024370.1		Chr4B	SoffiXsponR570.04Bg245600.1	Chr8C	Sspon.04G0018870-3P
Chr2C	SoffiXsponR570.02Cg204900.1	Chr9A	Npp.09A024780.1		Chr4B	SoffiXsponR570.04Bg041500.1	Chr8D	Sspon.08G0015130-3D
Chr2C	SoffiXsponR570.02Cg211600.1	Chr9B	Npp.09B021740.1		Chr4B	SoffiXsponR570.04Bg047300.1	Chr8D	Sspon.08G0014700-1P
Chr2C	SoffiXsponR570.02Cg210100.1	Chr9B	Npp.09B021790.1		Chr4B	SoffiXsponR570.04Bg047300.1	Chr8D	Sspon.08G0014700-3D
Chr2C	SoffiXsponR570.02Cg204900.1	Chr9B	Npp.09B022160.1		Chr4C	SoffiXsponR570.04Cg248600.1	Chr4C	Sspon.04G0018870-3C
Chr2C	SoffiXsponR570.02Cg223600.1	Chr9C	Npp.09C021000.1		Chr4C	SoffiXsponR570.04Cg248600.1	Chr8B	Sspon.04G0018870-2P
Chr2C	SoffiXsponR570.02Cg211600.1	Chr9C	Npp.09C021860.1		Chr4C	SoffiXsponR570.04Cg042400.1	Chr8B	Sspon.08G0015130-2B
Chr2C	SoffiXsponR570.02Cg210100.1	Chr9C	Npp.09C021920.1		Chr4C	SoffiXsponR570.04Cg048500.1	Chr8B	Sspon.08G0014700-1T
Chr2C	SoffiXsponR570.02Cg211600.1	Chr9D	Npp.09D023910.1		Chr4C	SoffiXsponR570.04Cg248600.1	Chr8C	Sspon.04G0018870-3P
Chr2C	SoffiXsponR570.02Cg210100.1	Chr9D	Npp.09D024000.1		Chr4C	SoffiXsponR570.04Cg042400.1	Chr8D	Sspon.08G0015130-3D
Chr2C	SoffiXsponR570.02Cg204900.1	Chr9D	Npp.09D024230.1		Chr4C	SoffiXsponR570.04Cg048500.1	Chr8D	Sspon.08G0014700-1P
Chr2D	SoffiXsponR570.02Dg213700.1	Chr3A	Npp.03A022010.1		Chr4D	SoffiXsponR570.04Dg178400.1	Chr4C	Sspon.04G0018870-3C
Chr2D	SoffiXsponR570.02Dg225100.1	Chr3A	Npp.03A022290.1		Chr4D	SoffiXsponR570.04Dg048200.1	Chr8B	Sspon.08G0015130-2B
Chr2D	SoffiXsponR570.02Dg255800.1	Chr3B	Npp.03B024320.1		Chr4D	SoffiXsponR570.04Dg054800.1	Chr8B	Sspon.08G0014700-1T
Chr2D	SoffiXsponR570.02Dg208300.1	Chr3B	Npp.03B019110.1		Chr4D	SoffiXsponR570.04Dg178400.1	Chr8B	Sspon.04G0018870-2P
Chr2D	SoffiXsponR570.02Dg225100.1	Chr3B	Npp.03B021200.1		Chr4D	SoffiXsponR570.04Dg178400.1	Chr8C	Sspon.04G0018870-3P
Chr2D	SoffiXsponR570.02Dg098200.1	Chr3C	Npp.03C010240.1		Chr4D	SoffiXsponR570.04Dg048200.1	Chr8D	Sspon.08G0015130-3D
Chr2D	SoffiXsponR570.02Dg208300.1	Chr3C	Npp.03C021240.1		Chr4D	SoffiXsponR570.04Dg054800.1	Chr8D	Sspon.08G0014700-1P
Chr2D	SoffiXsponR570.02Dg214900.1	Chr3C	Npp.03C022420.1		Chr4D	SoffiXsponR570.04Dg054800.1	Chr8D	Sspon.08G0014700-3D
Chr2D	SoffiXsponR570.02Dg213700.1	Chr3C	Npp.03C021960.1		Chr4E	SoffiXsponR570.04Eg136400.1	Chr8B	Sspon.04G0018870-2P
Chr2D	SoffiXsponR570.02Dg208300.1	Chr3C	Npp.03C021110.1		Chr4E	SoffiXsponR570.04Eg136400.1	Chr8C	Sspon.04G0018870-3P
Chr2D	SoffiXsponR570.02Dg255800.1	Chr3C	Npp.03C026250.1		Chr4F	SoffiXsponR570.04Fg137100.1	Chr4C	Sspon.04G0018870-3C
Chr2D	SoffiXsponR570.02Dg225100.1	Chr3C	Npp.03C023160.1		Chr4F	SoffiXsponR570.04Fg137100.1	Chr8B	Sspon.04G0018870-2P
Chr2D	SoffiXsponR570.02Dg255800.1	Chr3D	Npp.03D026730.1		Chr4F	SoffiXsponR570.04Fg137100.1	Chr8C	Sspon.04G0018870-3P
Chr2D	SoffiXsponR570.02Dg208300.1	Chr3D	Npp.03D021740.1		Chr4G	SoffiXsponR570.04Gg044200.1	Chr8B	Sspon.08G0015130-2B
Chr2D	SoffiXsponR570.02Dg098200.1	Chr3D	Npp.03D009760.1		Chr4G	SoffiXsponR570.04Gg049500.1	Chr8B	Sspon.08G0014700-1T
Chr2D	SoffiXsponR570.02Dg214900.1	Chr3D	Npp.03D022550.1		Chr4G	SoffiXsponR570.04Gg044200.1	Chr8D	Sspon.08G0015130-3D
Chr2D	SoffiXsponR570.02Dg213700.1	Chr3D	Npp.03D022680.1		Chr4G	SoffiXsponR570.04Gg049500.1	Chr8D	Sspon.08G0014700-1P
Chr2D	SoffiXsponR570.02Dg214900.1	Chr3D	Npp.03D022380.1		Chr5_9A	SoffiXsponR570.5_9Ag088000.1	Chr2A	Sspon.02G0004650-1A
Chr2D	SoffiXsponR570.02Dg255800.1	Chr8A	Npp.08A005140.1		Chr5_9A	SoffiXsponR570.5_9Ag088000.1	Chr2D	Sspon.02G0004650-2D
Chr2D	SoffiXsponR570.02Dg213700.1	Chr8A	Npp.08A002380.1		Chr5_9A	SoffiXsponR570.5_9Ag088000.1	Chr2D	Sspon.02G0004650-2D
Chr2D	SoffiXsponR570.02Dg214900.1	Chr9A	Npp.09A024320.1		Chr5A	SoffiXsponR570.05Ag312400.1	Chr2A	Sspon.02G0004650-1A
Chr2D	SoffiXsponR570.02Dg213700.1	Chr9A	Npp.09A024370.1		Chr5A	SoffiXsponR570.05Ag312400.1	Chr2B	Sspon.02G0034810-1B
Chr2D	SoffiXsponR570.02Dg208300.1	Chr9A	Npp.09A024780.1		Chr5A	SoffiXsponR570.05Ag312400.1	Chr2D	Sspon.02G0004650-2D
Chr2D	SoffiXsponR570.02Dg225100.1	Chr9A	Npp.09A023250.1		Chr5B	SoffiXsponR570.05Bg303300.1	Chr2A	Sspon.02G0004650-1A
Chr2D	SoffiXsponR570.02Dg214900.1	Chr9B	Npp.09B021740.1		Chr5B	SoffiXsponR570.05Bg303300.1	Chr2D	Sspon.02G0004650-2D
Chr2D	SoffiXsponR570.02Dg213700.1	Chr9B	Npp.09B021790.1		Chr5C	SoffiXsponR570.05Cg307500.1	Chr2A	Sspon.02G0004650-1A
Chr2D	SoffiXsponR570.02Dg208300.1	Chr9B	Npp.09B022160.1		Chr5C	SoffiXsponR570.05Cg307500.1	Chr2B	Sspon.02G0034810-1B
Chr2D	SoffiXsponR570.02Dg225100.1	Chr9C	Npp.09C021000.1		Chr5C	SoffiXsponR570.05Cg307500.1	Chr2D	Sspon.02G0004650-2D
Chr2D	SoffiXsponR570.02Dg214900.1	Chr9C	Npp.09C021860.1		Chr5D	SoffiXsponR570.05Dg311300.1	Chr2A	Sspon.02G0004650-1A
Chr2D	SoffiXsponR570.02Dg213700.1	Chr9C	Npp.09C021920.1		Chr5D	SoffiXsponR570.05Dg311300.1	Chr2D	Sspon.02G0004650-2D
Chr2D	SoffiXsponR570.02Dg214900.1	Chr9D	Npp.09D023910.1		Chr5E	SoffiXsponR570.05Eg305400.1	Chr2A	Sspon.02G0004650-1A
Chr2D	SoffiXsponR570.02Dg213700.1	Chr9D	Npp.09D024000.1		Chr5E	SoffiXsponR570.05Eg305400.1	Chr2B	Sspon.02G0034810-1B
Chr2D	SoffiXsponR570.02Dg208300.1	Chr9D	Npp.09D024230.1		Chr5E	SoffiXsponR570.05Eg305400.1	Chr2D	Sspon.02G0004650-2D
Chr2E	SoffiXsponR570.02Eg198000.1	Chr3A	Npp.03A022290.1		Chr5F	SoffiXsponR570.05Fg239200.1	Chr2A	Sspon.02G0004650-1A
Chr2E	SoffiXsponR570.02Eg184300.1	Chr3A	Npp.03A022010.1		Chr5F	SoffiXsponR570.05Fg239200.1	Chr2D	Sspon.02G0004650-2D
Chr2E	SoffiXsponR570.02Eg198000.1	Chr3B	Npp.03B021200.1		Chr6_9A	SoffiXsponR570.6_9Ag281600.1	Chr3A	Sspon.03G0006560-1A
Chr2E	SoffiXsponR570.02Eg229700.1	Chr3B	Npp.03B024320.1		Chr6_9A	SoffiXsponR570.6_9Ag320900.1	Chr3B	Sspon.03G0010350-2B
Chr2E	SoffiXsponR570.02Eg179000.1	Chr3B	Npp.03B019110.1		Chr6_9A	SoffiXsponR570.6_9Ag321600.1	Chr3B	Sspon.07G0001470-2B
Chr2E	SoffiXsponR570.02Eg198000.1	Chr3C	Npp.03C023160.1		Chr6_9A	SoffiXsponR570.6_9Ag325000.1	Chr3B	Sspon.03G0010740-2B
Chr2E	SoffiXsponR570.02Eg066500.1	Chr3C	Npp.03C010240.1		Chr6_9A	SoffiXsponR570.6_9Ag312700.1	Chr3D	Sspon.03G0009560-4D
Chr2E	SoffiXsponR570.02Eg179000.1	Chr3C	Npp.03C021240.1		Chr6_9A	SoffiXsponR570.6_9Ag325000.1	Chr3D	Sspon.03G0010740-4D
Chr2E	SoffiXsponR570.02Eg186400.1	Chr3C	Npp.03C022420.1		Chr6_9A	SoffiXsponR570.6_9Ag108800.1	Chr7A	Sspon.07G0015260-1A
Chr2E	SoffiXsponR570.02Eg184300.1	Chr3C	Npp.03C021960.1		Chr6_9A	SoffiXsponR570.6_9Ag325000.1	Chr7A	Sspon.03G0010740-1P
Chr2E	SoffiXsponR570.02Eg179000.1	Chr3C	Npp.03C021110.1		Chr6_9A	SoffiXsponR570.6_9Ag325000.1	Chr7B	Sspon.03G0009560-1P
Chr2E	SoffiXsponR570.02Eg229700.1	Chr3C	Npp.03C026250.1		Chr6_9A	SoffiXsponR570.6_9Ag281600.1	Chr7B	Sspon.07G0004080-2B
Chr2E	SoffiXsponR570.02Eg229700.1	Chr3D	Npp.03D026730.1		Chr6_9A	SoffiXsponR570.6_9Ag312700.1	Chr7B	Sspon.03G0009560-1P
Chr2E	SoffiXsponR570.02Eg179000.1	Chr3D	Npp.03D021740.1		Chr6_9A	SoffiXsponR570.6_9Ag132300.1	Chr7B	Sspon.07G0013510-2B
Chr2E	SoffiXsponR570.02Eg066500.1	Chr3D	Npp.03D009760.1		Chr6_9A	SoffiXsponR570.6_9Ag108800.1	Chr7B	Sspon.07G0015260-2B
Chr2E	SoffiXsponR570.02Eg186400.1	Chr3D	Npp.03D022550.1		Chr6_9A	SoffiXsponR570.6_9Ag108800.1	Chr7C	Sspon.07G0015260-1P
Chr2E	SoffiXsponR570.02Eg184300.1	Chr3D	Npp.03D022680.1		Chr6_9A	SoffiXsponR570.6_9Ag312700.1	Chr7C	Sspon.03G0009560-2P
Chr2E	SoffiXsponR570.02Eg186400.1	Chr3D	Npp.03D022380.1		Chr6_9A	SoffiXsponR570.6_9Ag321600.1	Chr7C	Sspon.07G0021390-2C
Chr2E	SoffiXsponR570.02Eg229700.1	Chr8A	Npp.08A005140.1		Chr6_9A	SoffiXsponR570.6_9Ag281600.1	Chr7C	Sspon.07G0004080-3C
Chr2E	SoffiXsponR570.02Eg184300.1	Chr8A	Npp.08A002380.1		Chr6_9A	SoffiXsponR570.6_9Ag312700.1	Chr7D	Sspon.07G0001990-2D
Chr2E	SoffiXsponR570.02Eg198000.1	Chr9A	Npp.09A023250.1		Chr6_9A	SoffiXsponR570.6_9Ag281600.1	Chr7D	Sspon.07G0004080-4D
Chr2E	SoffiXsponR570.02Eg186400.1	Chr9A	Npp.09A024320.1		Chr6_9A	SoffiXsponR570.6_9Ag320900.1	Chr7D	Sspon.07G0001530-3D
Chr2E	SoffiXsponR570.02Eg184300.1	Chr9A	Npp.09A024370.1		Chr6_9A	SoffiXsponR570.6_9Ag321600.1	Chr7D	Sspon.07G0021390-3D
Chr2E	SoffiXsponR570.02Eg179000.1	Chr9A	Npp.09A024780.1		Chr6_9A	SoffiXsponR570.6_9Ag132300.1	Chr7D	Sspon.07G0013510-3D
Chr2E	SoffiXsponR570.02Eg186400.1	Chr9B	Npp.09B021740.1		Chr6A	SoffiXsponR570.06Ag168800.1	Chr3A	Sspon.03G0006560-1A
Chr2E	SoffiXsponR570.02Eg184300.1	Chr9B	Npp.09B021790.1		Chr6A	SoffiXsponR570.06Ag210800.1	Chr3B	Sspon.03G0010350-2B
Chr2E	SoffiXsponR570.02Eg179000.1	Chr9B	Npp.09B022160.1		Chr6A	SoffiXsponR570.06Ag211400.1	Chr3B	Sspon.07G0001470-2B
Chr2E	SoffiXsponR570.02Eg186400.1	Chr9C	Npp.09C021860.1		Chr6A	SoffiXsponR570.06Ag168800.1	Chr3B	Sspon.03G0006560-2B
Chr2E	SoffiXsponR570.02Eg184300.1	Chr9C	Npp.09C021920.1		Chr6A	SoffiXsponR570.06Ag202900.1	Chr3D	Sspon.03G0009560-4D
Chr2E	SoffiXsponR570.02Eg198000.1	Chr9C	Npp.09C021000.1		Chr6A	SoffiXsponR570.06Ag214300.1	Chr3D	Sspon.03G0010740-4D
Chr2E	SoffiXsponR570.02Eg186400.1	Chr9D	Npp.09D023910.1		Chr6A	SoffiXsponR570.06Ag214300.1	Chr7A	Sspon.03G0010740-1P
Chr2E	SoffiXsponR570.02Eg184300.1	Chr9D	Npp.09D024000.1		Chr6A	SoffiXsponR570.06Ag012200.1	Chr7A	Sspon.07G0015260-1A
Chr2E	SoffiXsponR570.02Eg179000.1	Chr9D	Npp.09D024230.1		Chr6A	SoffiXsponR570.06Ag214300.1	Chr7B	Sspon.03G0009560-1P
Chr2F	SoffiXsponR570.02Fg210800.1	Chr3A	Npp.03A022290.1		Chr6A	SoffiXsponR570.06Ag168800.1	Chr7B	Sspon.07G0004080-2B
Chr2F	SoffiXsponR570.02Fg198800.1	Chr3A	Npp.03A022010.1		Chr6A	SoffiXsponR570.06Ag202900.1	Chr7B	Sspon.03G0009560-1P
Chr2F	SoffiXsponR570.02Fg210800.1	Chr3B	Npp.03B021200.1		Chr6A	SoffiXsponR570.06Ag037400.1	Chr7B	Sspon.07G0013510-2B
Chr2F	SoffiXsponR570.02Fg242400.1	Chr3B	Npp.03B024320.1		Chr6A	SoffiXsponR570.06Ag012200.1	Chr7B	Sspon.07G0015260-2B
Chr2F	SoffiXsponR570.02Fg192200.1	Chr3B	Npp.03B019110.1		Chr6A	SoffiXsponR570.06Ag202900.1	Chr7C	Sspon.03G0009560-2P
Chr2F	SoffiXsponR570.02Fg192200.1	Chr3C	Npp.03C021240.1		Chr6A	SoffiXsponR570.06Ag211400.1	Chr7C	Sspon.07G0021390-2C
Chr2F	SoffiXsponR570.02Fg200000.1	Chr3C	Npp.03C022420.1		Chr6A	SoffiXsponR570.06Ag012200.1	Chr7C	Sspon.07G0015260-1P
Chr2F	SoffiXsponR570.02Fg099100.1	Chr3C	Npp.03C010240.1		Chr6A	SoffiXsponR570.06Ag168800.1	Chr7C	Sspon.07G0004080-3C
Chr2F	SoffiXsponR570.02Fg198800.1	Chr3C	Npp.03C021960.1		Chr6A	SoffiXsponR570.06Ag214300.1	Chr7C	Sspon.03G0010740-3P
Chr2F	SoffiXsponR570.02Fg192200.1	Chr3C	Npp.03C021110.1		Chr6A	SoffiXsponR570.06Ag202900.1	Chr7D	Sspon.07G0001990-2D
Chr2F	SoffiXsponR570.02Fg242400.1	Chr3C	Npp.03C026250.1		Chr6A	SoffiXsponR570.06Ag168800.1	Chr7D	Sspon.07G0004080-4D
Chr2F	SoffiXsponR570.02Fg210800.1	Chr3C	Npp.03C023160.1		Chr6A	SoffiXsponR570.06Ag210800.1	Chr7D	Sspon.07G0001530-3D
Chr2F	SoffiXsponR570.02Fg242400.1	Chr3D	Npp.03D026730.1		Chr6A	SoffiXsponR570.06Ag211400.1	Chr7D	Sspon.07G0021390-3D
Chr2F	SoffiXsponR570.02Fg099100.1	Chr3D	Npp.03D009760.1		Chr6A	SoffiXsponR570.06Ag037400.1	Chr7D	Sspon.07G0013510-3D
Chr2F	SoffiXsponR570.02Fg192200.1	Chr3D	Npp.03D021740.1		Chr6A	SoffiXsponR570.06Ag202900.1	Chr7D	Sspon.07G0001990-2D
Chr2F	SoffiXsponR570.02Fg200000.1	Chr3D	Npp.03D022550.1		Chr6B	SoffiXsponR570.06Bg007700.1	Chr7B	Sspon.07G0013510-2B
Chr2F	SoffiXsponR570.02Fg198800.1	Chr3D	Npp.03D022680.1		Chr6B	SoffiXsponR570.06Bg007700.1	Chr7D	Sspon.07G0013510-3D
Chr2F	SoffiXsponR570.02Fg200000.1	Chr3D	Npp.03D022380.1		Chr6C	SoffiXsponR570.06Cg144800.1	Chr3A	Sspon.03G0006560-1A
Chr2F	SoffiXsponR570.02Fg242400.1	Chr8A	Npp.08A005140.1		Chr6C	SoffiXsponR570.06Cg184900.1	Chr3B	Sspon.03G0010350-2B
Chr2F	SoffiXsponR570.02Fg198800.1	Chr8A	Npp.08A002380.1		Chr6C	SoffiXsponR570.06Cg185500.1	Chr3B	Sspon.07G0001470-2B
Chr2F	SoffiXsponR570.02Fg210800.1	Chr9A	Npp.09A023250.1		Chr6C	SoffiXsponR570.06Cg144800.1	Chr3B	Sspon.03G0006560-2B
Chr2F	SoffiXsponR570.02Fg200000.1	Chr9A	Npp.09A024320.1		Chr6C	SoffiXsponR570.06Cg178100.1	Chr3D	Sspon.03G0009560-4D
Chr2F	SoffiXsponR570.02Fg198800.1	Chr9A	Npp.09A024370.1		Chr6C	SoffiXsponR570.06Cg188400.1	Chr3D	Sspon.03G0010740-4D
Chr2F	SoffiXsponR570.02Fg192200.1	Chr9A	Npp.09A024780.1		Chr6C	SoffiXsponR570.06Cg188400.1	Chr7A	Sspon.03G0010740-1P
Chr2F	SoffiXsponR570.02Fg200000.1	Chr9B	Npp.09B021740.1		Chr6C	SoffiXsponR570.06Cg188400.1	Chr7B	Sspon.03G0009560-1P
Chr2F	SoffiXsponR570.02Fg198800.1	Chr9B	Npp.09B021790.1		Chr6C	SoffiXsponR570.06Cg144800.1	Chr7B	Sspon.07G0004080-2B
Chr2F	SoffiXsponR570.02Fg192200.1	Chr9B	Npp.09B022160.1		Chr6C	SoffiXsponR570.06Cg178100.1	Chr7B	Sspon.03G0009560-1P
Chr2F	SoffiXsponR570.02Fg210800.1	Chr9C	Npp.09C021000.1		Chr6C	SoffiXsponR570.06Cg015800.1	Chr7B	Sspon.07G0013510-2B
Chr2F	SoffiXsponR570.02Fg200000.1	Chr9C	Npp.09C021860.1		Chr6C	SoffiXsponR570.06Cg178100.1	Chr7C	Sspon.03G0009560-2P
Chr2F	SoffiXsponR570.02Fg198800.1	Chr9C	Npp.09C021920.1		Chr6C	SoffiXsponR570.06Cg185500.1	Chr7C	Sspon.07G0021390-2C
Chr2F	SoffiXsponR570.02Fg200000.1	Chr9D	Npp.09D023910.1		Chr6C	SoffiXsponR570.06Cg144800.1	Chr7C	Sspon.07G0004080-3C
Chr2F	SoffiXsponR570.02Fg198800.1	Chr9D	Npp.09D024000.1		Chr6C	SoffiXsponR570.06Cg188400.1	Chr7D	Sspon.07G0001990-2D
Chr2F	SoffiXsponR570.02Fg192200.1	Chr9D	Npp.09D024230.1		Chr6C	SoffiXsponR570.06Cg178100.1	Chr7D	Sspon.07G0001990-2D
Chr2G	SoffiXsponR570.02Gg125300.1	Chr3A	Npp.03A022290.1		Chr6C	SoffiXsponR570.06Cg144800.1	Chr7D	Sspon.07G0004080-4D
Chr2G	SoffiXsponR570.02Gg116200.1	Chr3A	Npp.03A022010.1		Chr6C	SoffiXsponR570.06Cg184900.1	Chr7D	Sspon.07G0001530-3D
Chr2G	SoffiXsponR570.02Gg125300.1	Chr3B	Npp.03B021200.1		Chr6C	SoffiXsponR570.06Cg185500.1	Chr7D	Sspon.07G0021390-3D
Chr2G	SoffiXsponR570.02Gg159000.1	Chr3B	Npp.03B024320.1		Chr6C	SoffiXsponR570.06Cg015800.1	Chr7D	Sspon.07G0013510-3D
Chr2G	SoffiXsponR570.02Gg111700.1	Chr3B	Npp.03B019110.1		Chr6D	SoffiXsponR570.06Dg149400.1	Chr3B	Sspon.03G0010350-2B
Chr2G	SoffiXsponR570.02Gg006400.1	Chr3C	Npp.03C010240.1		Chr6D	SoffiXsponR570.06Dg141300.1	Chr3D	Sspon.03G0009560-4D
Chr2G	SoffiXsponR570.02Gg111700.1	Chr3C	Npp.03C021240.1		Chr6D	SoffiXsponR570.06Dg153000.1	Chr3D	Sspon.03G0010740-4D
Chr2G	SoffiXsponR570.02Gg117500.1	Chr3C	Npp.03C022420.1		Chr6D	SoffiXsponR570.06Dg153000.1	Chr7A	Sspon.03G0010740-1P
Chr2G	SoffiXsponR570.02Gg116200.1	Chr3C	Npp.03C021960.1		Chr6D	SoffiXsponR570.06Dg153000.1	Chr7B	Sspon.03G0009560-1P
Chr2G	SoffiXsponR570.02Gg111700.1	Chr3C	Npp.03C021110.1		Chr6D	SoffiXsponR570.06Dg141300.1	Chr7B	Sspon.03G0009560-1P
Chr2G	SoffiXsponR570.02Gg159000.1	Chr3C	Npp.03C026250.1		Chr6D	SoffiXsponR570.06Dg141300.1	Chr7C	Sspon.03G0009560-2P
Chr2G	SoffiXsponR570.02Gg125300.1	Chr3C	Npp.03C023160.1		Chr6D	SoffiXsponR570.06Dg153000.1	Chr7C	Sspon.03G0010740-3P
Chr2G	SoffiXsponR570.02Gg159000.1	Chr3D	Npp.03D026730.1		Chr6D	SoffiXsponR570.06Dg141300.1	Chr7D	Sspon.07G0001990-2D
Chr2G	SoffiXsponR570.02Gg111700.1	Chr3D	Npp.03D021740.1		Chr6D	SoffiXsponR570.06Dg149400.1	Chr7D	Sspon.07G0001530-3D
Chr2G	SoffiXsponR570.02Gg006400.1	Chr3D	Npp.03D009760.1		Chr6E	SoffiXsponR570.06Eg019800.1	Chr7A	Sspon.07G0015260-1A
Chr2G	SoffiXsponR570.02Gg117500.1	Chr3D	Npp.03D022550.1		Chr6E	SoffiXsponR570.06Eg019800.1	Chr7B	Sspon.07G0015260-2B
Chr2G	SoffiXsponR570.02Gg116200.1	Chr3D	Npp.03D022680.1		Chr6E	SoffiXsponR570.06Eg043900.1	Chr7B	Sspon.07G0013510-2B
Chr2G	SoffiXsponR570.02Gg117500.1	Chr3D	Npp.03D022380.1		Chr6E	SoffiXsponR570.06Eg019800.1	Chr7C	Sspon.07G0015260-1P
Chr2G	SoffiXsponR570.02Gg159000.1	Chr8A	Npp.08A005140.1		Chr6E	SoffiXsponR570.06Eg043900.1	Chr7D	Sspon.07G0013510-3D
Chr2G	SoffiXsponR570.02Gg116200.1	Chr8A	Npp.08A002380.1		Chr6F	SoffiXsponR570.06Fg111600.1	Chr3A	Sspon.03G0006560-1A
Chr2G	SoffiXsponR570.02Gg125300.1	Chr9A	Npp.09A023250.1		Chr6F	SoffiXsponR570.06Fg157500.1	Chr3B	Sspon.03G0010350-2B
Chr2G	SoffiXsponR570.02Gg117500.1	Chr9A	Npp.09A024320.1		Chr6F	SoffiXsponR570.06Fg158100.1	Chr3B	Sspon.07G0001470-2B
Chr2G	SoffiXsponR570.02Gg116200.1	Chr9A	Npp.09A024370.1		Chr6F	SoffiXsponR570.06Fg147900.1	Chr3D	Sspon.03G0009560-4D
Chr2G	SoffiXsponR570.02Gg111700.1	Chr9A	Npp.09A024780.1		Chr6F	SoffiXsponR570.06Fg161200.1	Chr3D	Sspon.03G0010740-4D
Chr2G	SoffiXsponR570.02Gg117500.1	Chr9B	Npp.09B021740.1		Chr6F	SoffiXsponR570.06Fg161200.1	Chr7A	Sspon.03G0010740-1P
Chr2G	SoffiXsponR570.02Gg116200.1	Chr9B	Npp.09B021790.1		Chr6F	SoffiXsponR570.06Fg016400.1	Chr7A	Sspon.07G0015260-1A
Chr2G	SoffiXsponR570.02Gg111700.1	Chr9B	Npp.09B022160.1		Chr6F	SoffiXsponR570.06Fg161200.1	Chr7B	Sspon.03G0009560-1P
Chr2G	SoffiXsponR570.02Gg125300.1	Chr9C	Npp.09C021000.1		Chr6F	SoffiXsponR570.06Fg111600.1	Chr7B	Sspon.07G0004080-2B
Chr2G	SoffiXsponR570.02Gg117500.1	Chr9C	Npp.09C021860.1		Chr6F	SoffiXsponR570.06Fg147900.1	Chr7B	Sspon.03G0009560-1P
Chr2G	SoffiXsponR570.02Gg116200.1	Chr9C	Npp.09C021920.1		Chr6F	SoffiXsponR570.06Fg034100.1	Chr7B	Sspon.07G0013510-2B
Chr2G	SoffiXsponR570.02Gg117500.1	Chr9D	Npp.09D023910.1		Chr6F	SoffiXsponR570.06Fg016400.1	Chr7B	Sspon.07G0015260-2B
Chr2G	SoffiXsponR570.02Gg116200.1	Chr9D	Npp.09D024000.1		Chr6F	SoffiXsponR570.06Fg147900.1	Chr7C	Sspon.03G0009560-2P
Chr2G	SoffiXsponR570.02Gg111700.1	Chr9D	Npp.09D024230.1		Chr6F	SoffiXsponR570.06Fg158100.1	Chr7C	Sspon.07G0021390-2C
Chr3A	SoffiXsponR570.03Ag055500.1	Chr4A	Npp.04A008910.1		Chr6F	SoffiXsponR570.06Fg016400.1	Chr7C	Sspon.07G0015260-1P
Chr3A	SoffiXsponR570.03Ag055500.1	Chr4B	Npp.04B004710.1		Chr6F	SoffiXsponR570.06Fg111600.1	Chr7C	Sspon.07G0004080-3C
Chr3A	SoffiXsponR570.03Ag055500.1	Chr4B	Npp.04B005100.1		Chr6F	SoffiXsponR570.06Fg161200.1	Chr7C	Sspon.03G0010740-3P
Chr3A	SoffiXsponR570.03Ag055500.1	Chr4C	Npp.04C005700.1		Chr6F	SoffiXsponR570.06Fg147900.1	Chr7D	Sspon.07G0001990-2D
Chr3B	SoffiXsponR570.03Bg035700.1	Chr10B	Npp.10B026310.1		Chr6F	SoffiXsponR570.06Fg161200.1	Chr7D	Sspon.07G0001990-2D
Chr3B	SoffiXsponR570.03Bg035700.1	Chr10C	Npp.10C021060.1		Chr6F	SoffiXsponR570.06Fg111600.1	Chr7D	Sspon.07G0004080-4D
Chr3B	SoffiXsponR570.03Bg035700.1	Chr10D	Npp.10D025990.1		Chr6F	SoffiXsponR570.06Fg034100.1	Chr7D	Sspon.07G0013510-3D
Chr3B	SoffiXsponR570.03Bg058100.1	Chr4A	Npp.04A008910.1		Chr6F	SoffiXsponR570.06Fg157500.1	Chr7D	Sspon.07G0001530-3D
Chr3B	SoffiXsponR570.03Bg035700.1	Chr4A	Npp.04A006430.1		Chr6F	SoffiXsponR570.06Fg158100.1	Chr7D	Sspon.07G0021390-3D
Chr3B	SoffiXsponR570.03Bg058100.1	Chr4B	Npp.04B005100.1		Chr6G	SoffiXsponR570.06Gg101800.1	Chr3A	Sspon.03G0006560-1A
Chr3B	SoffiXsponR570.03Bg058100.1	Chr4B	Npp.04B004710.1		Chr6G	SoffiXsponR570.06Gg142000.1	Chr3B	Sspon.03G0010350-2B
Chr3B	SoffiXsponR570.03Bg035700.1	Chr4B	Npp.04B002400.1		Chr6G	SoffiXsponR570.06Gg142600.1	Chr3B	Sspon.07G0001470-2B
Chr3B	SoffiXsponR570.03Bg058100.1	Chr4C	Npp.04C005700.1		Chr6G	SoffiXsponR570.06Gg145700.1	Chr3B	Sspon.03G0010740-2B
Chr3B	SoffiXsponR570.03Bg035700.1	Chr4C	Npp.04C003670.1		Chr6G	SoffiXsponR570.06Gg101800.1	Chr3B	Sspon.03G0006560-2B
Chr3B	SoffiXsponR570.03Bg035700.1	Chr4D	Npp.04D002540.1		Chr6G	SoffiXsponR570.06Gg134500.1	Chr3D	Sspon.03G0009560-4D
Chr3C	SoffiXsponR570.03Cg035100.1	Chr10B	Npp.10B026310.1		Chr6G	SoffiXsponR570.06Gg145700.1	Chr3D	Sspon.03G0010740-4D
Chr3C	SoffiXsponR570.03Cg035100.1	Chr10C	Npp.10C021060.1		Chr6G	SoffiXsponR570.06Gg134500.1	Chr7A	Sspon.07G0001990-1A
Chr3C	SoffiXsponR570.03Cg035100.1	Chr10C	Npp.10C021060.1		Chr6G	SoffiXsponR570.06Gg145700.1	Chr7A	Sspon.03G0010740-1P
Chr3C	SoffiXsponR570.03Cg035100.1	Chr10D	Npp.10D025990.1		Chr6G	SoffiXsponR570.06Gg101800.1	Chr7B	Sspon.07G0004080-2B
Chr3C	SoffiXsponR570.03Cg063000.1	Chr4A	Npp.04A008910.1		Chr6G	SoffiXsponR570.06Gg134500.1	Chr7B	Sspon.03G0009560-1P
Chr3C	SoffiXsponR570.03Cg035100.1	Chr4A	Npp.04A006430.1		Chr6G	SoffiXsponR570.06Gg134500.1	Chr7C	Sspon.03G0009560-2P
Chr3C	SoffiXsponR570.03Cg035100.1	Chr4B	Npp.04B002400.1		Chr6G	SoffiXsponR570.06Gg142600.1	Chr7C	Sspon.07G0021390-2C
Chr3C	SoffiXsponR570.03Cg063000.1	Chr4B	Npp.04B004710.1		Chr6G	SoffiXsponR570.06Gg101800.1	Chr7C	Sspon.07G0004080-3C
Chr3C	SoffiXsponR570.03Cg063000.1	Chr4B	Npp.04B005100.1		Chr6G	SoffiXsponR570.06Gg134500.1	Chr7D	Sspon.07G0001990-2D
Chr3C	SoffiXsponR570.03Cg035100.1	Chr4C	Npp.04C003670.1		Chr6G	SoffiXsponR570.06Gg101800.1	Chr7D	Sspon.07G0004080-4D
Chr3C	SoffiXsponR570.03Cg063000.1	Chr4C	Npp.04C005700.1		Chr6G	SoffiXsponR570.06Gg134500.1	Chr7D	Sspon.07G0001990-2D
Chr3C	SoffiXsponR570.03Cg035100.1	Chr4D	Npp.04D002540.1		Chr6G	SoffiXsponR570.06Gg142000.1	Chr7D	Sspon.07G0001530-3D
Chr3D	SoffiXsponR570.03Dg034600.1	Chr10B	Npp.10B026310.1		Chr6G	SoffiXsponR570.06Gg142600.1	Chr7D	Sspon.07G0021390-3D
Chr3D	SoffiXsponR570.03Dg034600.1	Chr10C	Npp.10C021060.1		Chr7_10A	SoffiXsponR570.7_10Ag052000.1	Chr5A	Sspon.05G0018860-1A
Chr3D	SoffiXsponR570.03Dg034600.1	Chr10C	Npp.10C021060.1		Chr7_10A	SoffiXsponR570.7_10Ag052000.1	Chr5B	Sspon.05G0018860-2B
Chr3D	SoffiXsponR570.03Dg034600.1	Chr10D	Npp.10D025990.1		Chr7_10A	SoffiXsponR570.7_10Ag012900.1	Chr5B	Sspon.05G0030560-1B
Chr3D	SoffiXsponR570.03Dg061200.1	Chr4A	Npp.04A008910.1		Chr7_10A	SoffiXsponR570.7_10Ag012900.1	Chr5C	Sspon.05G0021170-3C
Chr3D	SoffiXsponR570.03Dg034600.1	Chr4A	Npp.04A006430.1		Chr7_10A	SoffiXsponR570.7_10Ag308900.1	Chr5D	Sspon.05G0004630-1P
Chr3D	SoffiXsponR570.03Dg034600.1	Chr4B	Npp.04B002400.1		Chr7_10A	SoffiXsponR570.7_10Ag052000.1	Chr5D	Sspon.05G0018860-4D
Chr3D	SoffiXsponR570.03Dg061200.1	Chr4B	Npp.04B004710.1		Chr7_10A	SoffiXsponR570.7_10Ag308900.1	Chr6A	Sspon.06G0008980-1A
Chr3D	SoffiXsponR570.03Dg061200.1	Chr4B	Npp.04B005100.1		Chr7_10A	SoffiXsponR570.7_10Ag308900.1	Chr6D	Sspon.06G0008980-3D
Chr3D	SoffiXsponR570.03Dg061200.1	Chr4C	Npp.04C005700.1		Chr7_10A	SoffiXsponR570.7_10Ag052000.1	Chr7A	Sspon.07G0018980-1A
Chr3D	SoffiXsponR570.03Dg034600.1	Chr4C	Npp.04C003670.1		Chr7_10A	SoffiXsponR570.7_10Ag052000.1	Chr7B	Sspon.07G0018980-2B
Chr3D	SoffiXsponR570.03Dg034600.1	Chr4D	Npp.04D002540.1		Chr7_10A	SoffiXsponR570.7_10Ag052000.1	Chr7D	Sspon.07G0018980-4D
Chr3E	SoffiXsponR570.03Eg036400.1	Chr10B	Npp.10B026310.1		Chr7A	SoffiXsponR570.07Ag192300.1	Chr5D	Sspon.05G0004630-1P
Chr3E	SoffiXsponR570.03Eg036400.1	Chr10C	Npp.10C021060.1		Chr7A	SoffiXsponR570.07Ag192300.1	Chr6A	Sspon.06G0008980-1A
Chr3E	SoffiXsponR570.03Eg036400.1	Chr10C	Npp.10C021060.1		Chr7A	SoffiXsponR570.07Ag192300.1	Chr6D	Sspon.06G0008980-3D
Chr3E	SoffiXsponR570.03Eg036400.1	Chr10D	Npp.10D025990.1		Chr7B	SoffiXsponR570.07Bg204200.1	Chr5D	Sspon.05G0004630-1P
Chr3E	SoffiXsponR570.03Eg036400.1	Chr4A	Npp.04A006430.1		Chr7B	SoffiXsponR570.07Bg204200.1	Chr6A	Sspon.06G0008980-1A
Chr3E	SoffiXsponR570.03Eg036400.1	Chr4B	Npp.04B002400.1		Chr7B	SoffiXsponR570.07Bg204200.1	Chr6D	Sspon.06G0008980-3D
Chr3E	SoffiXsponR570.03Eg036400.1	Chr4C	Npp.04C003670.1		Chr7C	SoffiXsponR570.07Cg202200.1	Chr5D	Sspon.05G0004630-1P
Chr3E	SoffiXsponR570.03Eg036400.1	Chr4D	Npp.04D002540.1		Chr7C	SoffiXsponR570.07Cg202200.1	Chr6A	Sspon.06G0008980-1A
Chr3F	SoffiXsponR570.03Fg038200.1	Chr10B	Npp.10B026310.1		Chr7C	SoffiXsponR570.07Cg202200.1	Chr6D	Sspon.06G0008980-3D
Chr3F	SoffiXsponR570.03Fg038200.1	Chr10C	Npp.10C021060.1		Chr7E	SoffiXsponR570.07Eg153100.1	Chr5D	Sspon.05G0004630-1P
Chr3F	SoffiXsponR570.03Fg038200.1	Chr10C	Npp.10C021060.1		Chr7E	SoffiXsponR570.07Eg153100.1	Chr6A	Sspon.06G0008980-1A
Chr3F	SoffiXsponR570.03Fg038200.1	Chr10D	Npp.10D025990.1		Chr7E	SoffiXsponR570.07Eg153100.1	Chr6D	Sspon.06G0008980-3D
Chr3F	SoffiXsponR570.03Fg064800.1	Chr4A	Npp.04A008910.1		Chr7os1	SoffiXsponR570.7os1g035600.1	Chr5D	Sspon.05G0004630-1P
Chr3F	SoffiXsponR570.03Fg038200.1	Chr4A	Npp.04A006430.1		Chr7os1	SoffiXsponR570.7os1g035600.1	Chr6A	Sspon.06G0008980-1A
Chr3F	SoffiXsponR570.03Fg038200.1	Chr4B	Npp.04B002400.1		Chr7os1	SoffiXsponR570.7os1g035600.1	Chr6D	Sspon.06G0008980-3D
Chr3F	SoffiXsponR570.03Fg064800.1	Chr4B	Npp.04B004710.1		Chr8_10A	SoffiXsponR570.8_10Ag205200.1	Chr5D	Sspon.05G0004630-1P
Chr3F	SoffiXsponR570.03Fg064800.1	Chr4B	Npp.04B005100.1		Chr8_10A	SoffiXsponR570.8_10Ag242500.1	Chr6B	Sspon.06G0006430-2B
Chr3F	SoffiXsponR570.03Fg064800.1	Chr4C	Npp.04C005700.1		Chr8_10A	SoffiXsponR570.8_10Ag242500.1	Chr6C	Sspon.06G0006430-3C
Chr3F	SoffiXsponR570.03Fg038200.1	Chr4C	Npp.04C003670.1		Chr8_10A	SoffiXsponR570.8_10Ag205200.1	Chr6D	Sspon.06G0008980-3D
Chr3F	SoffiXsponR570.03Fg038200.1	Chr4D	Npp.04D002540.1		Chr8_5A	SoffiXsponR570.8_5Ag087100.1	Chr5D	Sspon.05G0004630-1P
Chr4A	SoffiXsponR570.04Ag050000.1	Chr10A	Npp.10A004050.1		Chr8_5A	SoffiXsponR570.8_5Ag087100.1	Chr6A	Sspon.06G0008980-1A
Chr4A	SoffiXsponR570.04Ag257000.1	Chr10A	Npp.10A022150.1		Chr8_5A	SoffiXsponR570.8_5Ag122800.1	Chr6B	Sspon.06G0006430-2B
Chr4A	SoffiXsponR570.04Ag055900.1	Chr10B	Npp.10B004940.1		Chr8_5A	SoffiXsponR570.8_5Ag122800.1	Chr6C	Sspon.06G0006430-3C
Chr4A	SoffiXsponR570.04Ag257000.1	Chr10B	Npp.10B026310.1		Chr8_5A	SoffiXsponR570.8_5Ag087100.1	Chr6D	Sspon.06G0008980-3D
Chr4A	SoffiXsponR570.04Ag257000.1	Chr10C	Npp.10C021060.1		Chr8_5A	SoffiXsponR570.8_5Ag055500.1	Chr6D	Sspon.06G0010170-3D
Chr4A	SoffiXsponR570.04Ag257000.1	Chr10D	Npp.10D025990.1		Chr8A	SoffiXsponR570.08Ag086100.1	Chr5D	Sspon.05G0004630-1P
Chr4A	SoffiXsponR570.04Ag050000.1	Chr10D	Npp.10D003910.1		Chr8A	SoffiXsponR570.08Ag086100.1	Chr6A	Sspon.06G0008980-1A
Chr4A	SoffiXsponR570.04Ag055900.1	Chr10D	Npp.10D004870.1		Chr8A	SoffiXsponR570.08Ag086100.1	Chr6D	Sspon.06G0008980-3D
Chr4A	SoffiXsponR570.04Ag050000.1	Chr10D	Npp.10D004430.1		Chr8B	SoffiXsponR570.08Bg083400.1	Chr5D	Sspon.05G0004630-1P
Chr4B	SoffiXsponR570.04Bg041500.1	Chr10A	Npp.10A004050.1		Chr8B	SoffiXsponR570.08Bg083400.1	Chr6A	Sspon.06G0008980-1A
Chr4B	SoffiXsponR570.04Bg245600.1	Chr10A	Npp.10A022150.1		Chr8B	SoffiXsponR570.08Bg118200.1	Chr6B	Sspon.06G0006430-2B
Chr4B	SoffiXsponR570.04Bg047300.1	Chr10B	Npp.10B004940.1		Chr8B	SoffiXsponR570.08Bg118200.1	Chr6C	Sspon.06G0006430-3C
Chr4B	SoffiXsponR570.04Bg245600.1	Chr10B	Npp.10B026310.1		Chr8B	SoffiXsponR570.08Bg083400.1	Chr6D	Sspon.06G0008980-3D
Chr4B	SoffiXsponR570.04Bg245600.1	Chr10C	Npp.10C021060.1		Chr8B	SoffiXsponR570.08Bg050300.1	Chr6D	Sspon.06G0010170-3D
Chr4B	SoffiXsponR570.04Bg041500.1	Chr10D	Npp.10D003910.1		Chr8C	SoffiXsponR570.08Cg075600.1	Chr5D	Sspon.05G0004630-1P
Chr4B	SoffiXsponR570.04Bg047300.1	Chr10D	Npp.10D004870.1		Chr8C	SoffiXsponR570.08Cg075600.1	Chr6A	Sspon.06G0008980-1A
Chr4B	SoffiXsponR570.04Bg245600.1	Chr10D	Npp.10D025990.1		Chr8C	SoffiXsponR570.08Cg050800.1	Chr6C	Sspon.06G0010170-2C
Chr4B	SoffiXsponR570.04Bg041500.1	Chr10D	Npp.10D004430.1		Chr8C	SoffiXsponR570.08Cg075600.1	Chr6D	Sspon.06G0008980-3D
Chr4C	SoffiXsponR570.04Cg042400.1	Chr10A	Npp.10A004050.1		Chr8D	SoffiXsponR570.08Dg053600.1	Chr5D	Sspon.05G0004630-1P
Chr4C	SoffiXsponR570.04Cg248600.1	Chr10A	Npp.10A022150.1		Chr8D	SoffiXsponR570.08Dg053600.1	Chr6A	Sspon.06G0008980-1A
Chr4C	SoffiXsponR570.04Cg048500.1	Chr10B	Npp.10B004940.1		Chr8D	SoffiXsponR570.08Dg096000.1	Chr6B	Sspon.06G0006430-2B
Chr4C	SoffiXsponR570.04Cg248600.1	Chr10B	Npp.10B026310.1		Chr8D	SoffiXsponR570.08Dg096000.1	Chr6C	Sspon.06G0006430-3C
Chr4C	SoffiXsponR570.04Cg248600.1	Chr10C	Npp.10C021060.1		Chr8D	SoffiXsponR570.08Dg053600.1	Chr6D	Sspon.06G0008980-3D
Chr4C	SoffiXsponR570.04Cg248600.1	Chr10D	Npp.10D025990.1		Chr8E	SoffiXsponR570.08Eg019800.1	Chr5D	Sspon.05G0004630-1P
Chr4C	SoffiXsponR570.04Cg042400.1	Chr10D	Npp.10D004430.1		Chr8E	SoffiXsponR570.08Eg019800.1	Chr6A	Sspon.06G0008980-1A
Chr4C	SoffiXsponR570.04Cg048500.1	Chr10D	Npp.10D004870.1		Chr8E	SoffiXsponR570.08Eg057600.1	Chr6B	Sspon.06G0006430-2B
Chr4C	SoffiXsponR570.04Cg042400.1	Chr10D	Npp.10D003910.1		Chr8E	SoffiXsponR570.08Eg057600.1	Chr6C	Sspon.06G0006430-3C
Chr4D	SoffiXsponR570.04Dg048200.1	Chr10A	Npp.10A004050.1		Chr8E	SoffiXsponR570.08Eg019800.1	Chr6D	Sspon.06G0008980-3D
Chr4D	SoffiXsponR570.04Dg178400.1	Chr10A	Npp.10A022150.1		Chr10A	SoffiXsponR570.10Ag055400.1	Chr5A	Sspon.05G0018860-1A
Chr4D	SoffiXsponR570.04Dg178400.1	Chr10B	Npp.10B026310.1		Chr10A	SoffiXsponR570.10Ag017100.1	Chr5A	Sspon.05G0021170-1A
Chr4D	SoffiXsponR570.04Dg054800.1	Chr10B	Npp.10B004940.1		Chr10A	SoffiXsponR570.10Ag017100.1	Chr5B	Sspon.05G0030560-1B
Chr4D	SoffiXsponR570.04Dg178400.1	Chr10C	Npp.10C021060.1		Chr10A	SoffiXsponR570.10Ag055400.1	Chr5B	Sspon.05G0018860-2B
Chr4D	SoffiXsponR570.04Dg048200.1	Chr10D	Npp.10D003910.1		Chr10A	SoffiXsponR570.10Ag017100.1	Chr5C	Sspon.05G0021170-3C
Chr4D	SoffiXsponR570.04Dg054800.1	Chr10D	Npp.10D004870.1		Chr10A	SoffiXsponR570.10Ag055400.1	Chr5D	Sspon.05G0018860-4D
Chr4D	SoffiXsponR570.04Dg178400.1	Chr10D	Npp.10D025990.1		Chr10A	SoffiXsponR570.10Ag108200.1	Chr5D	Sspon.05G0028120-3D
Chr4D	SoffiXsponR570.04Dg048200.1	Chr10D	Npp.10D004430.1		Chr10A	SoffiXsponR570.10Ag055400.1	Chr7A	Sspon.07G0018980-1A
Chr4E	SoffiXsponR570.04Eg136400.1	Chr10A	Npp.10A022150.1		Chr10A	SoffiXsponR570.10Ag055400.1	Chr7B	Sspon.07G0018980-2B
Chr4E	SoffiXsponR570.04Eg136400.1	Chr10B	Npp.10B026310.1		Chr10A	SoffiXsponR570.10Ag055400.1	Chr7D	Sspon.07G0018980-4D
Chr4E	SoffiXsponR570.04Eg136400.1	Chr10C	Npp.10C021060.1		Chr10B	SoffiXsponR570.10Bg057800.1	Chr5A	Sspon.05G0018860-1A
Chr4E	SoffiXsponR570.04Eg136400.1	Chr10D	Npp.10D025990.1		Chr10B	SoffiXsponR570.10Bg057800.1	Chr5B	Sspon.05G0018860-2B
Chr4F	SoffiXsponR570.04Fg137100.1	Chr10A	Npp.10A022150.1		Chr10B	SoffiXsponR570.10Bg016200.1	Chr5B	Sspon.05G0030560-1B
Chr4F	SoffiXsponR570.04Fg137100.1	Chr10B	Npp.10B026310.1		Chr10B	SoffiXsponR570.10Bg016200.1	Chr5C	Sspon.05G0021170-3C
Chr4F	SoffiXsponR570.04Fg137100.1	Chr10C	Npp.10C021060.1		Chr10B	SoffiXsponR570.10Bg145200.1	Chr5D	Sspon.05G0028120-3D
Chr4F	SoffiXsponR570.04Fg137100.1	Chr10D	Npp.10D025990.1		Chr10B	SoffiXsponR570.10Bg057800.1	Chr7A	Sspon.07G0018980-1A
Chr4G	SoffiXsponR570.04Gg044200.1	Chr10A	Npp.10A004050.1		Chr10B	SoffiXsponR570.10Bg057800.1	Chr7B	Sspon.07G0018980-2B
Chr4G	SoffiXsponR570.04Gg049500.1	Chr10B	Npp.10B004940.1		Chr10B	SoffiXsponR570.10Bg057800.1	Chr7D	Sspon.07G0018980-4D
Chr4G	SoffiXsponR570.04Gg044200.1	Chr10D	Npp.10D003910.1		Chr10C	SoffiXsponR570.10Cg004600.1	Chr5A	Sspon.05G0021170-1A
Chr4G	SoffiXsponR570.04Gg049500.1	Chr10D	Npp.10D004870.1		Chr10C	SoffiXsponR570.10Cg043000.1	Chr5A	Sspon.05G0018860-1A
Chr4G	SoffiXsponR570.04Gg044200.1	Chr10D	Npp.10D004430.1		Chr10C	SoffiXsponR570.10Cg004600.1	Chr5B	Sspon.05G0030560-1B
Chr5_9A	SoffiXsponR570.5_9Ag088000.1	Chr2A	Npp.02A027280.1		Chr10C	SoffiXsponR570.10Cg043000.1	Chr5B	Sspon.05G0018860-2B
Chr5_9A	SoffiXsponR570.5_9Ag366700.1	Chr2A	Npp.02A005810.1		Chr10C	SoffiXsponR570.10Cg043000.1	Chr5D	Sspon.05G0018860-4D
Chr5_9A	SoffiXsponR570.5_9Ag366700.1	Chr2B	Npp.02B006620.1		Chr10C	SoffiXsponR570.10Cg087600.1	Chr5D	Sspon.05G0028120-3D
Chr5_9A	SoffiXsponR570.5_9Ag088000.1	Chr2B	Npp.02B032580.1		Chr10C	SoffiXsponR570.10Cg043000.1	Chr7A	Sspon.07G0018980-1A
Chr5_9A	SoffiXsponR570.5_9Ag366700.1	Chr2C	Npp.02C007520.1		Chr10C	SoffiXsponR570.10Cg043000.1	Chr7B	Sspon.07G0018980-2B
Chr5_9A	SoffiXsponR570.5_9Ag088000.1	Chr2C	Npp.02C034090.1		Chr10C	SoffiXsponR570.10Cg043000.1	Chr7D	Sspon.07G0018980-4D
Chr5_9A	SoffiXsponR570.5_9Ag088000.1	Chr2C	Npp.02C034310.1		Chr10D	SoffiXsponR570.10Dg015400.1	Chr5A	Sspon.05G0021170-1A
Chr5_9A	SoffiXsponR570.5_9Ag366700.1	Chr2D	Npp.02D006730.1		Chr10D	SoffiXsponR570.10Dg041100.1	Chr5A	Sspon.05G0018860-1A
Chr5A	SoffiXsponR570.05Ag067600.1	Chr2A	Npp.02A005810.1		Chr10D	SoffiXsponR570.10Dg015400.1	Chr5B	Sspon.05G0030560-1B
Chr5A	SoffiXsponR570.05Ag022300.1	Chr2A	Npp.02A002110.1		Chr10D	SoffiXsponR570.10Dg041100.1	Chr5B	Sspon.05G0018860-2B
Chr5A	SoffiXsponR570.05Ag312400.1	Chr2A	Npp.02A027280.1		Chr10D	SoffiXsponR570.10Dg015400.1	Chr5C	Sspon.05G0021170-3C
Chr5A	SoffiXsponR570.05Ag067600.1	Chr2B	Npp.02B006620.1		Chr10D	SoffiXsponR570.10Dg083800.1	Chr5D	Sspon.05G0028120-3D
Chr5A	SoffiXsponR570.05Ag312400.1	Chr2B	Npp.02B032580.1		Chr10D	SoffiXsponR570.10Dg041100.1	Chr5D	Sspon.05G0018860-4D
Chr5A	SoffiXsponR570.05Ag067600.1	Chr2C	Npp.02C007520.1		Chr10D	SoffiXsponR570.10Dg041100.1	Chr7A	Sspon.07G0018980-1A
Chr5A	SoffiXsponR570.05Ag312400.1	Chr2C	Npp.02C034090.1		Chr10D	SoffiXsponR570.10Dg041100.1	Chr7B	Sspon.07G0018980-2B
Chr5A	SoffiXsponR570.05Ag022300.1	Chr2C	Npp.02C002770.1		Chr10D	SoffiXsponR570.10Dg041100.1	Chr7D	Sspon.07G0018980-4D
Chr5A	SoffiXsponR570.05Ag312400.1	Chr2C	Npp.02C034310.1		Chr10E	SoffiXsponR570.10Eg030100.1	Chr5D	Sspon.05G0028120-3D
Chr5A	SoffiXsponR570.05Ag022300.1	Chr2C	Npp.02C002480.1		Chr10F	SoffiXsponR570.10Fg004800.1	Chr5D	Sspon.05G0028120-3D
Chr5A	SoffiXsponR570.05Ag067600.1	Chr2D	Npp.02D006730.1		Chr10os1	SoffiXsponR570.10os1g048100.1	Chr5D	Sspon.05G0028120-3D
Chr5B	SoffiXsponR570.05Bg303300.1	Chr2A	Npp.02A027280.1		Chr10os2	SoffiXsponR570.10os2g005000.1	Chr5D	Sspon.05G0028120-3D
Chr5B	SoffiXsponR570.05Bg018600.1	Chr2A	Npp.02A002110.1		scaffold_88	SoffiXsponR570.6us88g046800.1	Chr7A	Sspon.07G0015260-1A
Chr5B	SoffiXsponR570.05Bg058000.1	Chr2A	Npp.02A005810.1		scaffold_88	SoffiXsponR570.6us88g025300.1	Chr7B	Sspon.07G0013510-2B
Chr5B	SoffiXsponR570.05Bg018600.1	Chr2B	Npp.02B002380.1		scaffold_88	SoffiXsponR570.6us88g046800.1	Chr7B	Sspon.07G0015260-2B
Chr5B	SoffiXsponR570.05Bg058000.1	Chr2B	Npp.02B006620.1		scaffold_88	SoffiXsponR570.6us88g046800.1	Chr7C	Sspon.07G0015260-1P
Chr5B	SoffiXsponR570.05Bg303300.1	Chr2B	Npp.02B032580.1		scaffold_88	SoffiXsponR570.6us88g025300.1	Chr7D	Sspon.07G0013510-3D
Chr5B	SoffiXsponR570.05Bg303300.1	Chr2C	Npp.02C034090.1		scaffold_89	SoffiXsponR570.10us89g052900.1	Chr5A	Sspon.05G0018860-1A
Chr5B	SoffiXsponR570.05Bg018600.1	Chr2C	Npp.02C002770.1		scaffold_89	SoffiXsponR570.10us89g014400.1	Chr5B	Sspon.05G0030560-1B
Chr5B	SoffiXsponR570.05Bg058000.1	Chr2C	Npp.02C007520.1		scaffold_89	SoffiXsponR570.10us89g052900.1	Chr5B	Sspon.05G0018860-2B
Chr5B	SoffiXsponR570.05Bg303300.1	Chr2C	Npp.02C034310.1		scaffold_89	SoffiXsponR570.10us89g014400.1	Chr5C	Sspon.05G0021170-3C
Chr5B	SoffiXsponR570.05Bg018600.1	Chr2C	Npp.02C002480.1		scaffold_89	SoffiXsponR570.10us89g052900.1	Chr5D	Sspon.05G0018860-4D
Chr5B	SoffiXsponR570.05Bg058000.1	Chr2D	Npp.02D006730.1		scaffold_89	SoffiXsponR570.10us89g102200.1	Chr5D	Sspon.05G0028120-3D
Chr5C	SoffiXsponR570.05Cg307500.1	Chr2A	Npp.02A027280.1		scaffold_89	SoffiXsponR570.10us89g052900.1	Chr7A	Sspon.07G0018980-1A
Chr5C	SoffiXsponR570.05Cg057600.1	Chr2A	Npp.02A005810.1		scaffold_89	SoffiXsponR570.10us89g052900.1	Chr7B	Sspon.07G0018980-2B
Chr5C	SoffiXsponR570.05Cg017400.1	Chr2A	Npp.02A002110.1		scaffold_89	SoffiXsponR570.10us89g052900.1	Chr7D	Sspon.07G0018980-4D
Chr5C	SoffiXsponR570.05Cg057600.1	Chr2B	Npp.02B006620.1		scaffold_91	SoffiXsponR570.4us91g051700.1	Chr8B	Sspon.08G0014700-1T
Chr5C	SoffiXsponR570.05Cg307500.1	Chr2B	Npp.02B032580.1		scaffold_91	SoffiXsponR570.4us91g057400.1	Chr8B	Sspon.08G0015130-2B
Chr5C	SoffiXsponR570.05Cg057600.1	Chr2C	Npp.02C007520.1		scaffold_91	SoffiXsponR570.4us91g051700.1	Chr8D	Sspon.08G0014700-1P
Chr5C	SoffiXsponR570.05Cg307500.1	Chr2C	Npp.02C034090.1		scaffold_91	SoffiXsponR570.4us91g057400.1	Chr8D	Sspon.08G0015130-3D
Chr5C	SoffiXsponR570.05Cg017400.1	Chr2C	Npp.02C002770.1		scaffold_91	SoffiXsponR570.4us91g051700.1	Chr8D	Sspon.08G0014700-3D
Chr5C	SoffiXsponR570.05Cg307500.1	Chr2C	Npp.02C034310.1
Chr5C	SoffiXsponR570.05Cg017400.1	Chr2C	Npp.02C002480.1
Chr5C	SoffiXsponR570.05Cg057600.1	Chr2D	Npp.02D006730.1
Chr5D	SoffiXsponR570.05Dg311300.1	Chr2A	Npp.02A027280.1
Chr5D	SoffiXsponR570.05Dg059600.1	Chr2A	Npp.02A005810.1
Chr5D	SoffiXsponR570.05Dg020500.1	Chr2A	Npp.02A002110.1
Chr5D	SoffiXsponR570.05Dg059600.1	Chr2B	Npp.02B006620.1
Chr5D	SoffiXsponR570.05Dg311300.1	Chr2B	Npp.02B032580.1
Chr5D	SoffiXsponR570.05Dg020500.1	Chr2C	Npp.02C002770.1
Chr5D	SoffiXsponR570.05Dg059600.1	Chr2C	Npp.02C007520.1
Chr5D	SoffiXsponR570.05Dg311300.1	Chr2C	Npp.02C034090.1
Chr5D	SoffiXsponR570.05Dg311300.1	Chr2C	Npp.02C034310.1
Chr5D	SoffiXsponR570.05Dg020500.1	Chr2C	Npp.02C002480.1
Chr5D	SoffiXsponR570.05Dg059600.1	Chr2D	Npp.02D006730.1
Chr5E	SoffiXsponR570.05Eg305400.1	Chr2A	Npp.02A027280.1
Chr5E	SoffiXsponR570.05Eg016600.1	Chr2A	Npp.02A002110.1
Chr5E	SoffiXsponR570.05Eg052600.1	Chr2A	Npp.02A005810.1
Chr5E	SoffiXsponR570.05Eg305400.1	Chr2B	Npp.02B032580.1
Chr5E	SoffiXsponR570.05Eg052600.1	Chr2B	Npp.02B006620.1
Chr5E	SoffiXsponR570.05Eg305400.1	Chr2C	Npp.02C034090.1
Chr5E	SoffiXsponR570.05Eg052600.1	Chr2C	Npp.02C007520.1
Chr5E	SoffiXsponR570.05Eg016600.1	Chr2C	Npp.02C002770.1
Chr5E	SoffiXsponR570.05Eg305400.1	Chr2C	Npp.02C034310.1
Chr5E	SoffiXsponR570.05Eg016600.1	Chr2C	Npp.02C002480.1
Chr5E	SoffiXsponR570.05Eg052600.1	Chr2D	Npp.02D006730.1
Chr5F	SoffiXsponR570.05Fg239200.1	Chr2A	Npp.02A027280.1
Chr5F	SoffiXsponR570.05Fg017600.1	Chr2A	Npp.02A002110.1
Chr5F	SoffiXsponR570.05Fg032000.1	Chr2A	Npp.02A005810.1
Chr5F	SoffiXsponR570.05Fg239200.1	Chr2B	Npp.02B032580.1
Chr5F	SoffiXsponR570.05Fg032000.1	Chr2B	Npp.02B006620.1
Chr5F	SoffiXsponR570.05Fg239200.1	Chr2C	Npp.02C034090.1
Chr5F	SoffiXsponR570.05Fg017600.1	Chr2C	Npp.02C002770.1
Chr5F	SoffiXsponR570.05Fg239200.1	Chr2C	Npp.02C034310.1
Chr5F	SoffiXsponR570.05Fg017600.1	Chr2C	Npp.02C002480.1
Chr5F	SoffiXsponR570.05Fg032000.1	Chr2D	Npp.02D006730.1
Chr5G	SoffiXsponR570.05Gg016300.1	Chr2A	Npp.02A002110.1
Chr5G	SoffiXsponR570.05Gg061000.1	Chr2A	Npp.02A005810.1
Chr5G	SoffiXsponR570.05Gg016300.1	Chr2B	Npp.02B002380.1
Chr5G	SoffiXsponR570.05Gg061000.1	Chr2B	Npp.02B006620.1
Chr5G	SoffiXsponR570.05Gg016300.1	Chr2C	Npp.02C002770.1
Chr5G	SoffiXsponR570.05Gg061000.1	Chr2C	Npp.02C007520.1
Chr5G	SoffiXsponR570.05Gg016300.1	Chr2C	Npp.02C002480.1
Chr5G	SoffiXsponR570.05Gg061000.1	Chr2D	Npp.02D006730.1
Chr6_9A	SoffiXsponR570.6_9Ag312700.1	Chr3A	Npp.03A022290.1
Chr6_9A	SoffiXsponR570.6_9Ag321600.1	Chr3A	Npp.03A022010.1
Chr6_9A	SoffiXsponR570.6_9Ag312700.1	Chr3B	Npp.03B021200.1
Chr6_9A	SoffiXsponR570.6_9Ag281600.1	Chr3B	Npp.03B025760.1
Chr6_9A	SoffiXsponR570.6_9Ag325000.1	Chr3B	Npp.03B019110.1
Chr6_9A	SoffiXsponR570.6_9Ag281600.1	Chr3C	Npp.03C027640.1
Chr6_9A	SoffiXsponR570.6_9Ag325000.1	Chr3C	Npp.03C021110.1
Chr6_9A	SoffiXsponR570.6_9Ag325000.1	Chr3C	Npp.03C021240.1
Chr6_9A	SoffiXsponR570.6_9Ag321600.1	Chr3C	Npp.03C021960.1
Chr6_9A	SoffiXsponR570.6_9Ag320900.1	Chr3D	Npp.03D022550.1
Chr6_9A	SoffiXsponR570.6_9Ag321600.1	Chr3D	Npp.03D022680.1
Chr6_9A	SoffiXsponR570.6_9Ag325000.1	Chr3D	Npp.03D021740.1
Chr6_9A	SoffiXsponR570.6_9Ag281600.1	Chr3D	Npp.03D027690.1
Chr6_9A	SoffiXsponR570.6_9Ag281600.1	Chr9A	Npp.09A020120.1
Chr6_9A	SoffiXsponR570.6_9Ag312700.1	Chr9A	Npp.09A023250.1
Chr6_9A	SoffiXsponR570.6_9Ag132300.1	Chr9A	Npp.09A004600.1
Chr6_9A	SoffiXsponR570.6_9Ag320900.1	Chr9A	Npp.09A024320.1
Chr6_9A	SoffiXsponR570.6_9Ag321600.1	Chr9A	Npp.09A024370.1
Chr6_9A	SoffiXsponR570.6_9Ag325000.1	Chr9A	Npp.09A024780.1
Chr6_9A	SoffiXsponR570.6_9Ag108800.1	Chr9B	Npp.09B002690.1
Chr6_9A	SoffiXsponR570.6_9Ag132300.1	Chr9B	Npp.09B005140.1
Chr6_9A	SoffiXsponR570.6_9Ag320900.1	Chr9B	Npp.09B021740.1
Chr6_9A	SoffiXsponR570.6_9Ag321600.1	Chr9B	Npp.09B021790.1
Chr6_9A	SoffiXsponR570.6_9Ag325000.1	Chr9B	Npp.09B022160.1
Chr6_9A	SoffiXsponR570.6_9Ag132300.1	Chr9C	Npp.09C004400.1
Chr6_9A	SoffiXsponR570.6_9Ag312700.1	Chr9C	Npp.09C021000.1
Chr6_9A	SoffiXsponR570.6_9Ag320900.1	Chr9C	Npp.09C021860.1
Chr6_9A	SoffiXsponR570.6_9Ag321600.1	Chr9C	Npp.09C021920.1
Chr6_9A	SoffiXsponR570.6_9Ag281600.1	Chr9C	Npp.09C017630.1
Chr6_9A	SoffiXsponR570.6_9Ag108800.1	Chr9D	Npp.09D002100.1
Chr6_9A	SoffiXsponR570.6_9Ag132300.1	Chr9D	Npp.09D004710.1
Chr6_9A	SoffiXsponR570.6_9Ag320900.1	Chr9D	Npp.09D023910.1
Chr6_9A	SoffiXsponR570.6_9Ag321600.1	Chr9D	Npp.09D024000.1
Chr6_9A	SoffiXsponR570.6_9Ag325000.1	Chr9D	Npp.09D024230.1
Chr6_9A	SoffiXsponR570.6_9Ag281600.1	Chr9D	Npp.09D021220.1
Chr6_9A	SoffiXsponR570.6_9Ag312700.1	Chr9D	Npp.09D024660.1
Chr6A	SoffiXsponR570.06Ag202900.1	Chr3A	Npp.03A022290.1
Chr6A	SoffiXsponR570.06Ag211400.1	Chr3A	Npp.03A022010.1
Chr6A	SoffiXsponR570.06Ag202900.1	Chr3B	Npp.03B021200.1
Chr6A	SoffiXsponR570.06Ag168800.1	Chr3B	Npp.03B025760.1
Chr6A	SoffiXsponR570.06Ag214300.1	Chr3B	Npp.03B019110.1
Chr6A	SoffiXsponR570.06Ag202900.1	Chr3C	Npp.03C023160.1
Chr6A	SoffiXsponR570.06Ag168800.1	Chr3C	Npp.03C027640.1
Chr6A	SoffiXsponR570.06Ag214300.1	Chr3C	Npp.03C021110.1
Chr6A	SoffiXsponR570.06Ag214300.1	Chr3C	Npp.03C021240.1
Chr6A	SoffiXsponR570.06Ag211400.1	Chr3C	Npp.03C021960.1
Chr6A	SoffiXsponR570.06Ag168800.1	Chr3C	Npp.03C019960.1
Chr6A	SoffiXsponR570.06Ag210800.1	Chr3D	Npp.03D022550.1
Chr6A	SoffiXsponR570.06Ag211400.1	Chr3D	Npp.03D022680.1
Chr6A	SoffiXsponR570.06Ag168800.1	Chr3D	Npp.03D027690.1
Chr6A	SoffiXsponR570.06Ag214300.1	Chr3D	Npp.03D021740.1
Chr6A	SoffiXsponR570.06Ag168800.1	Chr9A	Npp.09A020120.1
Chr6A	SoffiXsponR570.06Ag202900.1	Chr9A	Npp.09A023250.1
Chr6A	SoffiXsponR570.06Ag037400.1	Chr9A	Npp.09A004600.1
Chr6A	SoffiXsponR570.06Ag210800.1	Chr9A	Npp.09A024320.1
Chr6A	SoffiXsponR570.06Ag211400.1	Chr9A	Npp.09A024370.1
Chr6A	SoffiXsponR570.06Ag214300.1	Chr9A	Npp.09A024780.1
Chr6A	SoffiXsponR570.06Ag210800.1	Chr9B	Npp.09B021740.1
Chr6A	SoffiXsponR570.06Ag211400.1	Chr9B	Npp.09B021790.1
Chr6A	SoffiXsponR570.06Ag214300.1	Chr9B	Npp.09B022160.1
Chr6A	SoffiXsponR570.06Ag012200.1	Chr9B	Npp.09B002690.1
Chr6A	SoffiXsponR570.06Ag037400.1	Chr9B	Npp.09B005140.1
Chr6A	SoffiXsponR570.06Ag037400.1	Chr9C	Npp.09C004400.1
Chr6A	SoffiXsponR570.06Ag202900.1	Chr9C	Npp.09C021000.1
Chr6A	SoffiXsponR570.06Ag210800.1	Chr9C	Npp.09C021860.1
Chr6A	SoffiXsponR570.06Ag211400.1	Chr9C	Npp.09C021920.1
Chr6A	SoffiXsponR570.06Ag168800.1	Chr9C	Npp.09C017630.1
Chr6A	SoffiXsponR570.06Ag012200.1	Chr9D	Npp.09D002100.1
Chr6A	SoffiXsponR570.06Ag037400.1	Chr9D	Npp.09D004710.1
Chr6A	SoffiXsponR570.06Ag210800.1	Chr9D	Npp.09D023910.1
Chr6A	SoffiXsponR570.06Ag211400.1	Chr9D	Npp.09D024000.1
Chr6A	SoffiXsponR570.06Ag214300.1	Chr9D	Npp.09D024230.1
Chr6A	SoffiXsponR570.06Ag168800.1	Chr9D	Npp.09D021220.1
Chr6A	SoffiXsponR570.06Ag202900.1	Chr9D	Npp.09D024660.1
Chr6B	SoffiXsponR570.06Bg007700.1	Chr9A	Npp.09A004600.1
Chr6B	SoffiXsponR570.06Bg007700.1	Chr9B	Npp.09B005140.1
Chr6B	SoffiXsponR570.06Bg007700.1	Chr9C	Npp.09C004400.1
Chr6B	SoffiXsponR570.06Bg007700.1	Chr9D	Npp.09D004710.1
Chr6C	SoffiXsponR570.06Cg178100.1	Chr3A	Npp.03A022290.1
Chr6C	SoffiXsponR570.06Cg185500.1	Chr3A	Npp.03A022010.1
Chr6C	SoffiXsponR570.06Cg178100.1	Chr3B	Npp.03B021200.1
Chr6C	SoffiXsponR570.06Cg144800.1	Chr3B	Npp.03B025760.1
Chr6C	SoffiXsponR570.06Cg188400.1	Chr3B	Npp.03B019110.1
Chr6C	SoffiXsponR570.06Cg144800.1	Chr3C	Npp.03C027640.1
Chr6C	SoffiXsponR570.06Cg188400.1	Chr3C	Npp.03C021110.1
Chr6C	SoffiXsponR570.06Cg188400.1	Chr3C	Npp.03C021240.1
Chr6C	SoffiXsponR570.06Cg185500.1	Chr3C	Npp.03C021960.1
Chr6C	SoffiXsponR570.06Cg144800.1	Chr3C	Npp.03C019960.1
Chr6C	SoffiXsponR570.06Cg184900.1	Chr3D	Npp.03D022550.1
Chr6C	SoffiXsponR570.06Cg185500.1	Chr3D	Npp.03D022680.1
Chr6C	SoffiXsponR570.06Cg144800.1	Chr3D	Npp.03D027690.1
Chr6C	SoffiXsponR570.06Cg188400.1	Chr3D	Npp.03D021740.1
Chr6C	SoffiXsponR570.06Cg144800.1	Chr9A	Npp.09A020120.1
Chr6C	SoffiXsponR570.06Cg178100.1	Chr9A	Npp.09A023250.1
Chr6C	SoffiXsponR570.06Cg184900.1	Chr9A	Npp.09A024320.1
Chr6C	SoffiXsponR570.06Cg185500.1	Chr9A	Npp.09A024370.1
Chr6C	SoffiXsponR570.06Cg188400.1	Chr9A	Npp.09A024780.1
Chr6C	SoffiXsponR570.06Cg015800.1	Chr9A	Npp.09A004600.1
Chr6C	SoffiXsponR570.06Cg184900.1	Chr9B	Npp.09B021740.1
Chr6C	SoffiXsponR570.06Cg185500.1	Chr9B	Npp.09B021790.1
Chr6C	SoffiXsponR570.06Cg188400.1	Chr9B	Npp.09B022160.1
Chr6C	SoffiXsponR570.06Cg015800.1	Chr9B	Npp.09B005140.1
Chr6C	SoffiXsponR570.06Cg015800.1	Chr9C	Npp.09C004400.1
Chr6C	SoffiXsponR570.06Cg178100.1	Chr9C	Npp.09C021000.1
Chr6C	SoffiXsponR570.06Cg184900.1	Chr9C	Npp.09C021860.1
Chr6C	SoffiXsponR570.06Cg185500.1	Chr9C	Npp.09C021920.1
Chr6C	SoffiXsponR570.06Cg144800.1	Chr9C	Npp.09C017630.1
Chr6C	SoffiXsponR570.06Cg015800.1	Chr9D	Npp.09D004710.1
Chr6C	SoffiXsponR570.06Cg184900.1	Chr9D	Npp.09D023910.1
Chr6C	SoffiXsponR570.06Cg185500.1	Chr9D	Npp.09D024000.1
Chr6C	SoffiXsponR570.06Cg188400.1	Chr9D	Npp.09D024230.1
Chr6C	SoffiXsponR570.06Cg144800.1	Chr9D	Npp.09D021220.1
Chr6C	SoffiXsponR570.06Cg178100.1	Chr9D	Npp.09D024660.1
Chr6D	SoffiXsponR570.06Dg141300.1	Chr3A	Npp.03A022290.1
Chr6D	SoffiXsponR570.06Dg141300.1	Chr3B	Npp.03B021200.1
Chr6D	SoffiXsponR570.06Dg153000.1	Chr3B	Npp.03B019110.1
Chr6D	SoffiXsponR570.06Dg153000.1	Chr3C	Npp.03C021110.1
Chr6D	SoffiXsponR570.06Dg153000.1	Chr3C	Npp.03C021240.1
Chr6D	SoffiXsponR570.06Dg149400.1	Chr3D	Npp.03D022550.1
Chr6D	SoffiXsponR570.06Dg153000.1	Chr3D	Npp.03D021740.1
Chr6D	SoffiXsponR570.06Dg149400.1	Chr9A	Npp.09A024320.1
Chr6D	SoffiXsponR570.06Dg153000.1	Chr9A	Npp.09A024780.1
Chr6D	SoffiXsponR570.06Dg141300.1	Chr9A	Npp.09A023250.1
Chr6D	SoffiXsponR570.06Dg149400.1	Chr9B	Npp.09B021740.1
Chr6D	SoffiXsponR570.06Dg153000.1	Chr9B	Npp.09B022160.1
Chr6D	SoffiXsponR570.06Dg141300.1	Chr9C	Npp.09C021000.1
Chr6D	SoffiXsponR570.06Dg149400.1	Chr9C	Npp.09C021860.1
Chr6D	SoffiXsponR570.06Dg149400.1	Chr9D	Npp.09D023910.1
Chr6D	SoffiXsponR570.06Dg153000.1	Chr9D	Npp.09D024230.1
Chr6D	SoffiXsponR570.06Dg141300.1	Chr9D	Npp.09D024660.1
Chr6E	SoffiXsponR570.06Eg043900.1	Chr9A	Npp.09A004600.1
Chr6E	SoffiXsponR570.06Eg019800.1	Chr9B	Npp.09B002690.1
Chr6E	SoffiXsponR570.06Eg043900.1	Chr9B	Npp.09B005140.1
Chr6E	SoffiXsponR570.06Eg043900.1	Chr9C	Npp.09C004400.1
Chr6E	SoffiXsponR570.06Eg019800.1	Chr9D	Npp.09D002100.1
Chr6E	SoffiXsponR570.06Eg043900.1	Chr9D	Npp.09D004710.1
Chr6F	SoffiXsponR570.06Fg147900.1	Chr3A	Npp.03A022290.1
Chr6F	SoffiXsponR570.06Fg158100.1	Chr3A	Npp.03A022010.1
Chr6F	SoffiXsponR570.06Fg147900.1	Chr3B	Npp.03B021200.1
Chr6F	SoffiXsponR570.06Fg111600.1	Chr3B	Npp.03B025760.1
Chr6F	SoffiXsponR570.06Fg161200.1	Chr3B	Npp.03B019110.1
Chr6F	SoffiXsponR570.06Fg111600.1	Chr3C	Npp.03C027640.1
Chr6F	SoffiXsponR570.06Fg161200.1	Chr3C	Npp.03C021110.1
Chr6F	SoffiXsponR570.06Fg161200.1	Chr3C	Npp.03C021240.1
Chr6F	SoffiXsponR570.06Fg158100.1	Chr3C	Npp.03C021960.1
Chr6F	SoffiXsponR570.06Fg111600.1	Chr3C	Npp.03C019960.1
Chr6F	SoffiXsponR570.06Fg157500.1	Chr3D	Npp.03D022550.1
Chr6F	SoffiXsponR570.06Fg158100.1	Chr3D	Npp.03D022680.1
Chr6F	SoffiXsponR570.06Fg111600.1	Chr3D	Npp.03D027690.1
Chr6F	SoffiXsponR570.06Fg161200.1	Chr3D	Npp.03D021740.1
Chr6F	SoffiXsponR570.06Fg111600.1	Chr9A	Npp.09A020120.1
Chr6F	SoffiXsponR570.06Fg147900.1	Chr9A	Npp.09A023250.1
Chr6F	SoffiXsponR570.06Fg157500.1	Chr9A	Npp.09A024320.1
Chr6F	SoffiXsponR570.06Fg158100.1	Chr9A	Npp.09A024370.1
Chr6F	SoffiXsponR570.06Fg161200.1	Chr9A	Npp.09A024780.1
Chr6F	SoffiXsponR570.06Fg034100.1	Chr9A	Npp.09A004600.1
Chr6F	SoffiXsponR570.06Fg157500.1	Chr9B	Npp.09B021740.1
Chr6F	SoffiXsponR570.06Fg158100.1	Chr9B	Npp.09B021790.1
Chr6F	SoffiXsponR570.06Fg161200.1	Chr9B	Npp.09B022160.1
Chr6F	SoffiXsponR570.06Fg034100.1	Chr9B	Npp.09B005140.1
Chr6F	SoffiXsponR570.06Fg016400.1	Chr9B	Npp.09B002690.1
Chr6F	SoffiXsponR570.06Fg034100.1	Chr9C	Npp.09C004400.1
Chr6F	SoffiXsponR570.06Fg147900.1	Chr9C	Npp.09C021000.1
Chr6F	SoffiXsponR570.06Fg157500.1	Chr9C	Npp.09C021860.1
Chr6F	SoffiXsponR570.06Fg158100.1	Chr9C	Npp.09C021920.1
Chr6F	SoffiXsponR570.06Fg111600.1	Chr9C	Npp.09C017630.1
Chr6F	SoffiXsponR570.06Fg034100.1	Chr9D	Npp.09D004710.1
Chr6F	SoffiXsponR570.06Fg157500.1	Chr9D	Npp.09D023910.1
Chr6F	SoffiXsponR570.06Fg158100.1	Chr9D	Npp.09D024000.1
Chr6F	SoffiXsponR570.06Fg161200.1	Chr9D	Npp.09D024230.1
Chr6F	SoffiXsponR570.06Fg111600.1	Chr9D	Npp.09D021220.1
Chr6F	SoffiXsponR570.06Fg016400.1	Chr9D	Npp.09D002100.1
Chr6F	SoffiXsponR570.06Fg147900.1	Chr9D	Npp.09D024660.1
Chr6G	SoffiXsponR570.06Gg134500.1	Chr3A	Npp.03A022290.1
Chr6G	SoffiXsponR570.06Gg142600.1	Chr3A	Npp.03A022010.1
Chr6G	SoffiXsponR570.06Gg134500.1	Chr3B	Npp.03B021200.1
Chr6G	SoffiXsponR570.06Gg101800.1	Chr3B	Npp.03B025760.1
Chr6G	SoffiXsponR570.06Gg145700.1	Chr3B	Npp.03B019110.1
Chr6G	SoffiXsponR570.06Gg101800.1	Chr3C	Npp.03C027640.1
Chr6G	SoffiXsponR570.06Gg145700.1	Chr3C	Npp.03C021110.1
Chr6G	SoffiXsponR570.06Gg145700.1	Chr3C	Npp.03C021240.1
Chr6G	SoffiXsponR570.06Gg142600.1	Chr3C	Npp.03C021960.1
Chr6G	SoffiXsponR570.06Gg101800.1	Chr3C	Npp.03C019960.1
Chr6G	SoffiXsponR570.06Gg142000.1	Chr3D	Npp.03D022550.1
Chr6G	SoffiXsponR570.06Gg142600.1	Chr3D	Npp.03D022680.1
Chr6G	SoffiXsponR570.06Gg101800.1	Chr3D	Npp.03D027690.1
Chr6G	SoffiXsponR570.06Gg145700.1	Chr3D	Npp.03D021740.1
Chr6G	SoffiXsponR570.06Gg101800.1	Chr9A	Npp.09A020120.1
Chr6G	SoffiXsponR570.06Gg134500.1	Chr9A	Npp.09A023250.1
Chr6G	SoffiXsponR570.06Gg142000.1	Chr9A	Npp.09A024320.1
Chr6G	SoffiXsponR570.06Gg142600.1	Chr9A	Npp.09A024370.1
Chr6G	SoffiXsponR570.06Gg145700.1	Chr9A	Npp.09A024780.1
Chr6G	SoffiXsponR570.06Gg142000.1	Chr9B	Npp.09B021740.1
Chr6G	SoffiXsponR570.06Gg142600.1	Chr9B	Npp.09B021790.1
Chr6G	SoffiXsponR570.06Gg145700.1	Chr9B	Npp.09B022160.1
Chr6G	SoffiXsponR570.06Gg134500.1	Chr9C	Npp.09C021000.1
Chr6G	SoffiXsponR570.06Gg142000.1	Chr9C	Npp.09C021860.1
Chr6G	SoffiXsponR570.06Gg142600.1	Chr9C	Npp.09C021920.1
Chr6G	SoffiXsponR570.06Gg101800.1	Chr9C	Npp.09C017630.1
Chr6G	SoffiXsponR570.06Gg142000.1	Chr9D	Npp.09D023910.1
Chr6G	SoffiXsponR570.06Gg142600.1	Chr9D	Npp.09D024000.1
Chr6G	SoffiXsponR570.06Gg145700.1	Chr9D	Npp.09D024230.1
Chr6G	SoffiXsponR570.06Gg101800.1	Chr9D	Npp.09D021220.1
Chr6G	SoffiXsponR570.06Gg134500.1	Chr9D	Npp.09D024660.1
Chr7_10A	SoffiXsponR570.7_10Ag052000.1	Chr5A	Npp.05A005090.1
Chr7_10A	SoffiXsponR570.7_10Ag012900.1	Chr5A	Npp.05A001530.1
Chr7_10A	SoffiXsponR570.7_10Ag052000.1	Chr5B	Npp.05B006690.1
Chr7_10A	SoffiXsponR570.7_10Ag012900.1	Chr5B	Npp.05B002510.1
Chr7_10A	SoffiXsponR570.7_10Ag012900.1	Chr5C	Npp.05C001150.1
Chr7_10A	SoffiXsponR570.7_10Ag052000.1	Chr5C	Npp.05C007370.1
Chr7_10A	SoffiXsponR570.7_10Ag052000.1	Chr5D	Npp.05D004720.1
Chr7_10A	SoffiXsponR570.7_10Ag012900.1	Chr5D	Npp.05D001040.1
Chr7_10A	SoffiXsponR570.7_10Ag308900.1	Chr6C	Npp.06C022260.1
Chr7_10A	SoffiXsponR570.7_10Ag308900.1	Chr6D	Npp.06D019470.1
Chr7_10A	SoffiXsponR570.7_10Ag308900.1	Chr6D	Npp.06D019580.1
Chr7_10A	SoffiXsponR570.7_10Ag308900.1	Chr7B	Npp.07B011350.1
Chr7_10A	SoffiXsponR570.7_10Ag308900.1	Chr7D	Npp.07D006080.1
Chr7_10A	SoffiXsponR570.7_10Ag052000.1	Chr8A	Npp.08A004910.1
Chr7_10A	SoffiXsponR570.7_10Ag052000.1	Chr8B	Npp.08B005110.1
Chr7_10A	SoffiXsponR570.7_10Ag052000.1	Chr8D	Npp.08D004620.1
Chr7A	SoffiXsponR570.07Ag192300.1	Chr6C	Npp.06C022080.1
Chr7A	SoffiXsponR570.07Ag192300.1	Chr6C	Npp.06C022260.1
Chr7A	SoffiXsponR570.07Ag192300.1	Chr6D	Npp.06D019580.1
Chr7A	SoffiXsponR570.07Ag192300.1	Chr7B	Npp.07B011350.1
Chr7A	SoffiXsponR570.07Ag192300.1	Chr7D	Npp.07D006080.1
Chr7B	SoffiXsponR570.07Bg204200.1	Chr6C	Npp.06C022080.1
Chr7B	SoffiXsponR570.07Bg204200.1	Chr6C	Npp.06C022260.1
Chr7B	SoffiXsponR570.07Bg204200.1	Chr6D	Npp.06D019470.1
Chr7B	SoffiXsponR570.07Bg204200.1	Chr6D	Npp.06D019580.1
Chr7B	SoffiXsponR570.07Bg204200.1	Chr7B	Npp.07B011350.1
Chr7B	SoffiXsponR570.07Bg204200.1	Chr7D	Npp.07D006080.1
Chr7C	SoffiXsponR570.07Cg202200.1	Chr6C	Npp.06C022080.1
Chr7C	SoffiXsponR570.07Cg202200.1	Chr6C	Npp.06C022260.1
Chr7C	SoffiXsponR570.07Cg202200.1	Chr6D	Npp.06D019580.1
Chr7C	SoffiXsponR570.07Cg202200.1	Chr7B	Npp.07B011350.1
Chr7C	SoffiXsponR570.07Cg202200.1	Chr7D	Npp.07D006080.1
Chr7E	SoffiXsponR570.07Eg153100.1	Chr6C	Npp.06C022080.1
Chr7E	SoffiXsponR570.07Eg153100.1	Chr6C	Npp.06C022260.1
Chr7E	SoffiXsponR570.07Eg153100.1	Chr6D	Npp.06D019580.1
Chr7E	SoffiXsponR570.07Eg153100.1	Chr7B	Npp.07B011380.1
Chr7os1	SoffiXsponR570.7os1g035600.1	Chr6C	Npp.06C022080.1
Chr7os1	SoffiXsponR570.7os1g035600.1	Chr6C	Npp.06C022260.1
Chr7os1	SoffiXsponR570.7os1g035600.1	Chr6D	Npp.06D019470.1
Chr7os1	SoffiXsponR570.7os1g035600.1	Chr6D	Npp.06D019580.1
Chr7os1	SoffiXsponR570.7os1g035600.1	Chr7B	Npp.07B011350.1
Chr7os1	SoffiXsponR570.7os1g035600.1	Chr7D	Npp.07D006080.1
Chr8_10A	SoffiXsponR570.8_10Ag205200.1	Chr6C	Npp.06C022260.1
Chr8_10A	SoffiXsponR570.8_10Ag205500.1	Chr6D	Npp.06D019580.1
Chr8_10A	SoffiXsponR570.8_10Ag174000.1	Chr7A	Npp.07A005700.1
Chr8_10A	SoffiXsponR570.8_10Ag205200.1	Chr7A	Npp.07A008700.1
Chr8_10A	SoffiXsponR570.8_10Ag232500.1	Chr7A	Npp.07A012330.1
Chr8_10A	SoffiXsponR570.8_10Ag242500.1	Chr7A	Npp.07A013990.1
Chr8_10A	SoffiXsponR570.8_10Ag174000.1	Chr7B	Npp.07B008140.1
Chr8_10A	SoffiXsponR570.8_10Ag205200.1	Chr7B	Npp.07B011330.1
Chr8_10A	SoffiXsponR570.8_10Ag232500.1	Chr7B	Npp.07B014830.1
Chr8_10A	SoffiXsponR570.8_10Ag242500.1	Chr7B	Npp.07B015680.1
Chr8_10A	SoffiXsponR570.8_10Ag174000.1	Chr7B	Npp.07B007350.1
Chr8_10A	SoffiXsponR570.8_10Ag174000.1	Chr7C	Npp.07C004550.1
Chr8_10A	SoffiXsponR570.8_10Ag232500.1	Chr7C	Npp.07C010960.1
Chr8_10A	SoffiXsponR570.8_10Ag242500.1	Chr7C	Npp.07C012140.1
Chr8_10A	SoffiXsponR570.8_10Ag232500.1	Chr7C	Npp.07C009810.1
Chr8_10A	SoffiXsponR570.8_10Ag242500.1	Chr7D	Npp.07D011200.1
Chr8_10A	SoffiXsponR570.8_10Ag205200.1	Chr7D	Npp.07D006080.1
Chr8_5A	SoffiXsponR570.8_5Ag087100.1	Chr6C	Npp.06C022260.1
Chr8_5A	SoffiXsponR570.8_5Ag087100.1	Chr6D	Npp.06D019470.1
Chr8_5A	SoffiXsponR570.8_5Ag055500.1	Chr7A	Npp.07A005700.1
Chr8_5A	SoffiXsponR570.8_5Ag087100.1	Chr7A	Npp.07A008700.1
Chr8_5A	SoffiXsponR570.8_5Ag113200.1	Chr7A	Npp.07A012330.1
Chr8_5A	SoffiXsponR570.8_5Ag122800.1	Chr7A	Npp.07A013990.1
Chr8_5A	SoffiXsponR570.8_5Ag055500.1	Chr7B	Npp.07B008140.1
Chr8_5A	SoffiXsponR570.8_5Ag087100.1	Chr7B	Npp.07B011330.1
Chr8_5A	SoffiXsponR570.8_5Ag113200.1	Chr7B	Npp.07B014830.1
Chr8_5A	SoffiXsponR570.8_5Ag122800.1	Chr7B	Npp.07B015680.1
Chr8_5A	SoffiXsponR570.8_5Ag055500.1	Chr7B	Npp.07B007350.1
Chr8_5A	SoffiXsponR570.8_5Ag055500.1	Chr7C	Npp.07C004550.1
Chr8_5A	SoffiXsponR570.8_5Ag113200.1	Chr7C	Npp.07C010960.1
Chr8_5A	SoffiXsponR570.8_5Ag122800.1	Chr7C	Npp.07C012140.1
Chr8_5A	SoffiXsponR570.8_5Ag113200.1	Chr7C	Npp.07C009810.1
Chr8_5A	SoffiXsponR570.8_5Ag087100.1	Chr7D	Npp.07D006080.1
Chr8_5A	SoffiXsponR570.8_5Ag122800.1	Chr7D	Npp.07D011200.1
Chr8A	SoffiXsponR570.08Ag086100.1	Chr6C	Npp.06C022260.1
Chr8A	SoffiXsponR570.08Ag086200.1	Chr6D	Npp.06D019580.1
Chr8A	SoffiXsponR570.08Ag086100.1	Chr7A	Npp.07A008700.1
Chr8A	SoffiXsponR570.08Ag112000.1	Chr7A	Npp.07A012330.1
Chr8A	SoffiXsponR570.08Ag052800.1	Chr7A	Npp.07A005700.1
Chr8A	SoffiXsponR570.08Ag052800.1	Chr7B	Npp.07B008140.1
Chr8A	SoffiXsponR570.08Ag086100.1	Chr7B	Npp.07B011330.1
Chr8A	SoffiXsponR570.08Ag112000.1	Chr7B	Npp.07B014830.1
Chr8A	SoffiXsponR570.08Ag052800.1	Chr7B	Npp.07B007350.1
Chr8A	SoffiXsponR570.08Ag052800.1	Chr7C	Npp.07C004550.1
Chr8A	SoffiXsponR570.08Ag112000.1	Chr7C	Npp.07C010960.1
Chr8A	SoffiXsponR570.08Ag112000.1	Chr7C	Npp.07C009810.1
Chr8A	SoffiXsponR570.08Ag086100.1	Chr7D	Npp.07D006080.1
Chr8B	SoffiXsponR570.08Bg083400.1	Chr6C	Npp.06C022260.1
Chr8B	SoffiXsponR570.08Bg083400.1	Chr6D	Npp.06D019470.1
Chr8B	SoffiXsponR570.08Bg050300.1	Chr7A	Npp.07A005700.1
Chr8B	SoffiXsponR570.08Bg083400.1	Chr7A	Npp.07A008700.1
Chr8B	SoffiXsponR570.08Bg108300.1	Chr7A	Npp.07A012330.1
Chr8B	SoffiXsponR570.08Bg118200.1	Chr7A	Npp.07A013990.1
Chr8B	SoffiXsponR570.08Bg050300.1	Chr7B	Npp.07B008140.1
Chr8B	SoffiXsponR570.08Bg083400.1	Chr7B	Npp.07B011330.1
Chr8B	SoffiXsponR570.08Bg108300.1	Chr7B	Npp.07B014830.1
Chr8B	SoffiXsponR570.08Bg118200.1	Chr7B	Npp.07B015680.1
Chr8B	SoffiXsponR570.08Bg050300.1	Chr7B	Npp.07B007350.1
Chr8B	SoffiXsponR570.08Bg050300.1	Chr7C	Npp.07C004550.1
Chr8B	SoffiXsponR570.08Bg108300.1	Chr7C	Npp.07C010960.1
Chr8B	SoffiXsponR570.08Bg118200.1	Chr7C	Npp.07C012140.1
Chr8B	SoffiXsponR570.08Bg108300.1	Chr7C	Npp.07C009810.1
Chr8B	SoffiXsponR570.08Bg083400.1	Chr7D	Npp.07D006080.1
Chr8B	SoffiXsponR570.08Bg118200.1	Chr7D	Npp.07D011200.1
Chr8C	SoffiXsponR570.08Cg075600.1	Chr6C	Npp.06C022260.1
Chr8C	SoffiXsponR570.08Cg075700.1	Chr6D	Npp.06D019580.1
Chr8C	SoffiXsponR570.08Cg075600.1	Chr7A	Npp.07A008700.1
Chr8C	SoffiXsponR570.08Cg095600.1	Chr7A	Npp.07A012330.1
Chr8C	SoffiXsponR570.08Cg050800.1	Chr7A	Npp.07A005700.1
Chr8C	SoffiXsponR570.08Cg095600.1	Chr7B	Npp.07B014830.1
Chr8C	SoffiXsponR570.08Cg075600.1	Chr7B	Npp.07B011330.1
Chr8C	SoffiXsponR570.08Cg050800.1	Chr7B	Npp.07B008140.1
Chr8C	SoffiXsponR570.08Cg050800.1	Chr7B	Npp.07B007350.1
Chr8C	SoffiXsponR570.08Cg050800.1	Chr7C	Npp.07C004550.1
Chr8C	SoffiXsponR570.08Cg095600.1	Chr7C	Npp.07C010960.1
Chr8C	SoffiXsponR570.08Cg095600.1	Chr7C	Npp.07C009810.1
Chr8C	SoffiXsponR570.08Cg075600.1	Chr7D	Npp.07D006080.1
Chr8D	SoffiXsponR570.08Dg053600.1	Chr6C	Npp.06C022260.1
Chr8D	SoffiXsponR570.08Dg053800.1	Chr6D	Npp.06D019580.1
Chr8D	SoffiXsponR570.08Dg022700.1	Chr7A	Npp.07A005700.1
Chr8D	SoffiXsponR570.08Dg053600.1	Chr7A	Npp.07A008700.1
Chr8D	SoffiXsponR570.08Dg081600.1	Chr7A	Npp.07A012330.1
Chr8D	SoffiXsponR570.08Dg096000.1	Chr7A	Npp.07A013990.1
Chr8D	SoffiXsponR570.08Dg022700.1	Chr7B	Npp.07B008140.1
Chr8D	SoffiXsponR570.08Dg053600.1	Chr7B	Npp.07B011330.1
Chr8D	SoffiXsponR570.08Dg081600.1	Chr7B	Npp.07B014830.1
Chr8D	SoffiXsponR570.08Dg096000.1	Chr7B	Npp.07B015680.1
Chr8D	SoffiXsponR570.08Dg022700.1	Chr7B	Npp.07B007350.1
Chr8D	SoffiXsponR570.08Dg022700.1	Chr7C	Npp.07C004550.1
Chr8D	SoffiXsponR570.08Dg081600.1	Chr7C	Npp.07C010960.1
Chr8D	SoffiXsponR570.08Dg096000.1	Chr7C	Npp.07C012140.1
Chr8D	SoffiXsponR570.08Dg081600.1	Chr7C	Npp.07C009810.1
Chr8D	SoffiXsponR570.08Dg096000.1	Chr7D	Npp.07D011200.1
Chr8D	SoffiXsponR570.08Dg053600.1	Chr7D	Npp.07D006080.1
Chr8E	SoffiXsponR570.08Eg019800.1	Chr6C	Npp.06C022260.1
Chr8E	SoffiXsponR570.08Eg020000.1	Chr6D	Npp.06D019580.1
Chr8E	SoffiXsponR570.08Eg019800.1	Chr7A	Npp.07A008700.1
Chr8E	SoffiXsponR570.08Eg057600.1	Chr7A	Npp.07A013990.1
Chr8E	SoffiXsponR570.08Eg019800.1	Chr7B	Npp.07B011330.1
Chr8E	SoffiXsponR570.08Eg057600.1	Chr7B	Npp.07B015680.1
Chr8E	SoffiXsponR570.08Eg057600.1	Chr7C	Npp.07C012140.1
Chr8E	SoffiXsponR570.08Eg057600.1	Chr7D	Npp.07D011200.1
Chr8E	SoffiXsponR570.08Eg019800.1	Chr7D	Npp.07D006080.1
Chr10A	SoffiXsponR570.10Ag017100.1	Chr5A	Npp.05A001530.1
Chr10A	SoffiXsponR570.10Ag055400.1	Chr5A	Npp.05A005090.1
Chr10A	SoffiXsponR570.10Ag055400.1	Chr5B	Npp.05B006690.1
Chr10A	SoffiXsponR570.10Ag108200.1	Chr5B	Npp.05B013750.1
Chr10A	SoffiXsponR570.10Ag017100.1	Chr5B	Npp.05B002510.1
Chr10A	SoffiXsponR570.10Ag108200.1	Chr5C	Npp.05C014250.1
Chr10A	SoffiXsponR570.10Ag017100.1	Chr5C	Npp.05C001150.1
Chr10A	SoffiXsponR570.10Ag055400.1	Chr5C	Npp.05C007370.1
Chr10A	SoffiXsponR570.10Ag108200.1	Chr5D	Npp.05D012950.1
Chr10A	SoffiXsponR570.10Ag055400.1	Chr5D	Npp.05D004720.1
Chr10A	SoffiXsponR570.10Ag017100.1	Chr5D	Npp.05D001040.1
Chr10A	SoffiXsponR570.10Ag055400.1	Chr8A	Npp.08A004910.1
Chr10A	SoffiXsponR570.10Ag055400.1	Chr8B	Npp.08B005110.1
Chr10A	SoffiXsponR570.10Ag055400.1	Chr8D	Npp.08D004620.1
Chr10B	SoffiXsponR570.10Bg016200.1	Chr5A	Npp.05A001530.1
Chr10B	SoffiXsponR570.10Bg057800.1	Chr5A	Npp.05A005090.1
Chr10B	SoffiXsponR570.10Bg057800.1	Chr5B	Npp.05B006690.1
Chr10B	SoffiXsponR570.10Bg016200.1	Chr5B	Npp.05B002510.1
Chr10B	SoffiXsponR570.10Bg145200.1	Chr5B	Npp.05B013750.1
Chr10B	SoffiXsponR570.10Bg016200.1	Chr5C	Npp.05C001150.1
Chr10B	SoffiXsponR570.10Bg145200.1	Chr5C	Npp.05C014250.1
Chr10B	SoffiXsponR570.10Bg057800.1	Chr5C	Npp.05C007370.1
Chr10B	SoffiXsponR570.10Bg145200.1	Chr5D	Npp.05D012950.1
Chr10B	SoffiXsponR570.10Bg057800.1	Chr5D	Npp.05D004720.1
Chr10B	SoffiXsponR570.10Bg016200.1	Chr5D	Npp.05D001040.1
Chr10B	SoffiXsponR570.10Bg057800.1	Chr8A	Npp.08A004910.1
Chr10B	SoffiXsponR570.10Bg057800.1	Chr8B	Npp.08B005110.1
Chr10B	SoffiXsponR570.10Bg057800.1	Chr8D	Npp.08D004620.1
Chr10C	SoffiXsponR570.10Cg004600.1	Chr5A	Npp.05A001530.1
Chr10C	SoffiXsponR570.10Cg043000.1	Chr5A	Npp.05A005090.1
Chr10C	SoffiXsponR570.10Cg087600.1	Chr5B	Npp.05B013750.1
Chr10C	SoffiXsponR570.10Cg043000.1	Chr5B	Npp.05B006690.1
Chr10C	SoffiXsponR570.10Cg004600.1	Chr5B	Npp.05B002510.1
Chr10C	SoffiXsponR570.10Cg004600.1	Chr5C	Npp.05C001150.1
Chr10C	SoffiXsponR570.10Cg087600.1	Chr5C	Npp.05C014250.1
Chr10C	SoffiXsponR570.10Cg043000.1	Chr5C	Npp.05C007370.1
Chr10C	SoffiXsponR570.10Cg087600.1	Chr5D	Npp.05D012950.1
Chr10C	SoffiXsponR570.10Cg043000.1	Chr5D	Npp.05D004720.1
Chr10C	SoffiXsponR570.10Cg004600.1	Chr5D	Npp.05D001040.1
Chr10C	SoffiXsponR570.10Cg043000.1	Chr8A	Npp.08A004910.1
Chr10C	SoffiXsponR570.10Cg043000.1	Chr8B	Npp.08B005110.1
Chr10C	SoffiXsponR570.10Cg043000.1	Chr8D	Npp.08D004620.1
Chr10D	SoffiXsponR570.10Dg015400.1	Chr5A	Npp.05A001530.1
Chr10D	SoffiXsponR570.10Dg041100.1	Chr5A	Npp.05A005090.1
Chr10D	SoffiXsponR570.10Dg083800.1	Chr5B	Npp.05B013750.1
Chr10D	SoffiXsponR570.10Dg015400.1	Chr5B	Npp.05B002510.1
Chr10D	SoffiXsponR570.10Dg041100.1	Chr5B	Npp.05B006690.1
Chr10D	SoffiXsponR570.10Dg083800.1	Chr5C	Npp.05C014250.1
Chr10D	SoffiXsponR570.10Dg015400.1	Chr5C	Npp.05C001150.1
Chr10D	SoffiXsponR570.10Dg041100.1	Chr5C	Npp.05C007370.1
Chr10D	SoffiXsponR570.10Dg083800.1	Chr5D	Npp.05D012950.1
Chr10D	SoffiXsponR570.10Dg041100.1	Chr5D	Npp.05D004720.1
Chr10D	SoffiXsponR570.10Dg015400.1	Chr5D	Npp.05D001040.1
Chr10D	SoffiXsponR570.10Dg041100.1	Chr8A	Npp.08A004910.1
Chr10D	SoffiXsponR570.10Dg041100.1	Chr8B	Npp.08B005110.1
Chr10D	SoffiXsponR570.10Dg041100.1	Chr8D	Npp.08D004620.1
Chr10E	SoffiXsponR570.10Eg030100.1	Chr5B	Npp.05B013750.1
Chr10E	SoffiXsponR570.10Eg030100.1	Chr5C	Npp.05C014250.1
Chr10E	SoffiXsponR570.10Eg030100.1	Chr5D	Npp.05D012950.1
Chr10F	SoffiXsponR570.10Fg004800.1	Chr5B	Npp.05B013750.1
Chr10F	SoffiXsponR570.10Fg004800.1	Chr5C	Npp.05C014250.1
Chr10F	SoffiXsponR570.10Fg004800.1	Chr5D	Npp.05D012950.1
Chr10os1	SoffiXsponR570.10os1g048100.1	Chr5B	Npp.05B013750.1
Chr10os1	SoffiXsponR570.10os1g048100.1	Chr5C	Npp.05C014250.1
Chr10os1	SoffiXsponR570.10os1g048100.1	Chr5D	Npp.05D012950.1
Chr10os2	SoffiXsponR570.10os2g005000.1	Chr5B	Npp.05B013750.1
Chr10os2	SoffiXsponR570.10os2g005000.1	Chr5C	Npp.05C014250.1
Chr10os2	SoffiXsponR570.10os2g005000.1	Chr5D	Npp.05D012950.1
scaffold_88	SoffiXsponR570.6us88g025300.1	Chr9A	Npp.09A004600.1
scaffold_88	SoffiXsponR570.6us88g046800.1	Chr9B	Npp.09B002690.1
scaffold_88	SoffiXsponR570.6us88g025300.1	Chr9B	Npp.09B005140.1
scaffold_88	SoffiXsponR570.6us88g025300.1	Chr9C	Npp.09C004400.1
scaffold_88	SoffiXsponR570.6us88g046800.1	Chr9D	Npp.09D002100.1
scaffold_88	SoffiXsponR570.6us88g025300.1	Chr9D	Npp.09D004710.1
scaffold_89	SoffiXsponR570.10us89g014400.1	Chr5A	Npp.05A001530.1
scaffold_89	SoffiXsponR570.10us89g052900.1	Chr5A	Npp.05A005090.1
scaffold_89	SoffiXsponR570.10us89g102200.1	Chr5B	Npp.05B013750.1
scaffold_89	SoffiXsponR570.10us89g052900.1	Chr5B	Npp.05B006690.1
scaffold_89	SoffiXsponR570.10us89g014400.1	Chr5B	Npp.05B002510.1
scaffold_89	SoffiXsponR570.10us89g014400.1	Chr5C	Npp.05C001150.1
scaffold_89	SoffiXsponR570.10us89g102200.1	Chr5C	Npp.05C014250.1
scaffold_89	SoffiXsponR570.10us89g052900.1	Chr5C	Npp.05C007370.1
scaffold_89	SoffiXsponR570.10us89g102200.1	Chr5D	Npp.05D012950.1
scaffold_89	SoffiXsponR570.10us89g052900.1	Chr5D	Npp.05D004720.1
scaffold_89	SoffiXsponR570.10us89g014400.1	Chr5D	Npp.05D001040.1
scaffold_89	SoffiXsponR570.10us89g052900.1	Chr8A	Npp.08A004910.1
scaffold_89	SoffiXsponR570.10us89g052900.1	Chr8B	Npp.08B005110.1
scaffold_89	SoffiXsponR570.10us89g052900.1	Chr8D	Npp.08D004620.1
scaffold_91	SoffiXsponR570.4us91g057400.1	Chr10A	Npp.10A004050.1
scaffold_91	SoffiXsponR570.4us91g051700.1	Chr10B	Npp.10B004940.1
scaffold_91	SoffiXsponR570.4us91g057400.1	Chr10D	Npp.10D003910.1
scaffold_91	SoffiXsponR570.4us91g051700.1	Chr10D	Npp.10D004870.1
scaffold_91	SoffiXsponR570.4us91g057400.1	Chr10D	Npp.10D004430.1
