# Supplementary material for: Genome-wide identification and unveiling the role of MAP kinase cascade genes involved in sugarcane response to abiotic stressors
Source: BMC Plant Biol. 2025 Apr 16;25:484. doi: 10.1186/s12870-025-06490-1 (PMC12001561; doi:10.1186/s12870-025-06490-1)
Supplement: Supplementary file 8 — Supplementary Material 8 [file 12870_2025_6490_MOESM8_ESM.xlsx]

## Sheet: Sheet1
Table S4. The information of miRNAs targeting MAPK cascade genes.
miRNA_Acc	Target_Gene	miRNA_start	miRNA_end	Target_start	Target_end	miRNA_aligned_fragment	Alignment	Target_aligned_fragment	Inhibition
ssp-miR168a	ScMAPK12	1	21	329	349	UCGCUUGGUGCAGAUCGGGAC	.:.::::: :::::::. :	AGUCUGAUCUUCACCAAGUUA	Translation
ssp-miR1432	ScMAPK12	1	21	649	669	CUCAGGAAAGAUGACACCGAC	:.:: ::::::: :::::	AUUGGAUGCAUCUUUGCUGAG	Cleavage
ssp-miR168a	ScMAPK15	1	21	329	349	UCGCUUGGUGCAGAUCGGGAC	.:.::::: :::::::. :	AGUCUGAUCUUCACCAAGUUA	Translation
ssp-miR1432	ScMAPK15	1	21	649	669	CUCAGGAAAGAUGACACCGAC	:.:: ::::::: :::::	AUUGGAUGCAUCUUUGCUGAG	Cleavage
ssp-miR168a	ScMAPK18	1	21	329	349	UCGCUUGGUGCAGAUCGGGAC	.:.::::: :::::::. :	AGUCUGAUCUUCACCAAGUUA	Translation
ssp-miR1432	ScMAPK18	1	21	649	669	CUCAGGAAAGAUGACACCGAC	:.:: ::::::: :::::	AUUGGAUGCAUCUUUGCUGAG	Cleavage
ssp-miR168a	ScMAPK21	1	21	329	349	UCGCUUGGUGCAGAUCGGGAC	.:.::::: :::::::. :	AGUCUGAUCUUCACCAAGUUA	Translation
ssp-miR1432	ScMAPK21	1	21	649	669	CUCAGGAAAGAUGACACCGAC	:.:: ::::::: :::::	AUUGGAUGCAUCUUUGCUGAG	Cleavage
ssp-miR168a	ScMAPK24	1	21	329	349	UCGCUUGGUGCAGAUCGGGAC	.:.::::: :::::::. :	AGUCUGAUCUUCACCAAGUUA	Translation
ssp-miR1432	ScMAPK24	1	21	649	669	CUCAGGAAAGAUGACACCGAC	:.:: ::::::: :::::	AUUGGAUGCAUCUUUGCUGAG	Cleavage
ssp-miR168a	ScMAPK27	1	21	329	349	UCGCUUGGUGCAGAUCGGGAC	.:.::::: :::::::. :	AGUCUGAUCUUCACCAAGUUA	Translation
ssp-miR1432	ScMAPK27	1	21	649	669	CUCAGGAAAGAUGACACCGAC	:.:: ::::::: :::::	AUUGGAUGCAUCUUUGCUGAG	Cleavage
ssp-miR168a	ScMAPK30	1	21	329	349	UCGCUUGGUGCAGAUCGGGAC	.:.::::: :::::::. :	AGUCUGAUCUUCACCAAGUUA	Translation
ssp-miR1432	ScMAPK30	1	21	649	669	CUCAGGAAAGAUGACACCGAC	:.:: ::::::: :::::	AUUGGAUGCAUCUUUGCUGAG	Cleavage
ssp-miR168a	ScMAPK33	1	21	359	379	UCGCUUGGUGCAGAUCGGGAC	.:.:: :::::.::::.::	AGUCUGACCUGCAUCAAGUGA	Cleavage
ssp-miR168a	ScMAPK34	1	21	359	379	UCGCUUGGUGCAGAUCGGGAC	.:.:: :::::.::::.::	AGUCUGACCUGCAUCAAGUGA	Cleavage
ssp-miR168a	ScMAPK35	1	21	359	379	UCGCUUGGUGCAGAUCGGGAC	.:.::::::::.::::.::	AGUCUGAUCUGCAUCAAGUGA	Cleavage
ssp-miR168a	ScMAPK36	1	21	320	340	UCGCUUGGUGCAGAUCGGGAC	.:.:: :::::.::::.::	AGUCUGACCUGCAUCAAGUGA	Cleavage
ssp-miR168a	ScMAPK37	1	21	359	379	UCGCUUGGUGCAGAUCGGGAC	.:.:: :::::.::::.::	AGUCUGACCUGCAUCAAGUGA	Cleavage
ssp-miR168a	ScMAPK39	1	21	518	538	UCGCUUGGUGCAGAUCGGGAC	.::::::: ::.::::.::	AGUCCGAUCUCCAUCAAGUGA	Translation
ssp-miR168a	ScMAPK41	1	21	518	538	UCGCUUGGUGCAGAUCGGGAC	.::::::: ::.::::.::	AGUCCGAUCUCCAUCAAGUGA	Translation
ssp-miR168a	ScMAPK43	1	21	518	538	UCGCUUGGUGCAGAUCGGGAC	.::::::: ::.::::.::	AGUCCGAUCUCCAUCAAGUGA	Translation
ssp-miR168a	ScMAPK45	1	21	518	538	UCGCUUGGUGCAGAUCGGGAC	.::::::: ::.::::.::	AGUCCGAUCUCCAUCAAGUGA	Translation
ssp-miR168a	ScMAPK46	1	21	518	538	UCGCUUGGUGCAGAUCGGGAC	.::::::: ::.::::.::	AGUCCGAUCUCCAUCAAGUGA	Translation
ssp-miR168a	ScMAPK47	1	21	518	538	UCGCUUGGUGCAGAUCGGGAC	.::::::: ::.::::.::	AGUCCGAUCUCCAUCAAGUGA	Translation
ssp-miR168a	ScMAPK49	1	21	329	349	UCGCUUGGUGCAGAUCGGGAC	.:.:::.:::::::::. :	AGUCUGAUUUGCACCAAGUUA	Cleavage
ssp-miR168a	ScMAPK52	1	21	761	781	UCGCUUGGUGCAGAUCGGGAC	.:.::::: :::::::. :	AGUCUGAUCUCCACCAAGUUA	Translation
ssp-miR168a	ScMAPK53	1	21	329	349	UCGCUUGGUGCAGAUCGGGAC	.:.:::.:::::::::. :	AGUCUGAUUUGCACCAAGUUA	Cleavage
ssp-miR168a	ScMAPK54	1	21	329	349	UCGCUUGGUGCAGAUCGGGAC	.:.:::.:::::::::. :	AGUCUGAUUUGCACCAAGUUA	Cleavage
ssp-miR444b.1	ScMAPK56	1	21	994	1014	UUGUGGCUUUCUUGCAAGUUG	.::: ::.:.:::::::	UUGCUUACAGGGAAGCCACUC	Cleavage
ssp-miR168a	ScMAPK57	1	21	329	349	UCGCUUGGUGCAGAUCGGGAC	.:.::::: :::::::. :	AGUCUGAUCUCCACCAAGUUA	Translation
ssp-miR444b.1	ScMAPK59	1	21	994	1014	UUGUGGCUUUCUUGCAAGUUG	.::: ::.:.:::::::	UUGCUUACAGGGAAGCCACUC	Cleavage
ssp-miR168a	ScMAPK60	1	21	329	349	UCGCUUGGUGCAGAUCGGGAC	.:.::::: :::::::. :	AGUCUGAUCUCCACCAAGUUA	Translation
ssp-miR168a	ScMAPK61	1	21	329	349	UCGCUUGGUGCAGAUCGGGAC	.:.:::.:::::::::. :	AGUCUGAUUUGCACCAAGUUA	Cleavage
ssp-miR168a	ScMAPK62	1	21	329	349	UCGCUUGGUGCAGAUCGGGAC	.:.:::.:::::::::. :	AGUCUGAUUUGCACCAAGUUA	Cleavage
ssp-miR444b.1	ScMAPK64	1	21	994	1014	UUGUGGCUUUCUUGCAAGUUG	.::: ::.:.:::::::	UUGCUUACAGGGAAGCCACUC	Cleavage
ssp-miR168a	ScMAPK65	1	21	329	349	UCGCUUGGUGCAGAUCGGGAC	.:.::::: :::::::. :	AGUCUGAUCUCCACCAAGUUA	Translation
ssp-miR168a	ScMAPK68	1	21	329	349	UCGCUUGGUGCAGAUCGGGAC	.:.::::: :::::::. :	AGUCUGAUCUCCACCAAGUUA	Translation
ssp-miR168a	ScMAPK69	1	21	329	349	UCGCUUGGUGCAGAUCGGGAC	.:.:::.:::::::::. :	AGUCUGAUUUGCACCAAGUUA	Cleavage
ssp-miR168a	ScMAPK72	1	21	329	349	UCGCUUGGUGCAGAUCGGGAC	.:.::::: :::::::. :	AGUCUGAUCUCCACCAAGUUA	Translation
ssp-miR444b.1	ScMAPK74	1	21	230	250	UUGUGGCUUUCUUGCAAGUUG	.::: ::.::.:.:.:.: :	AGACUCGCGAGGAGGUCGCCA	Cleavage
ssp-miR444b.1	ScMAPK76	1	21	221	241	UUGUGGCUUUCUUGCAAGUUG	.::: ::.::.:.:.:.: :	AGACUCGCGAGGAGGUCGCCA	Cleavage
ssp-miR444b.1	ScMAPK77	1	21	230	250	UUGUGGCUUUCUUGCAAGUUG	.::: ::.::.:.:.:.: :	AGACUCGCGAGGAGGUCGCCA	Cleavage
ssp-miR444b.1	ScMAPK78	1	21	230	250	UUGUGGCUUUCUUGCAAGUUG	.::: ::.::.:.:.:.: :	AGACUCGCGAGGAGGUCGCCA	Cleavage
ssp-miR168a	ScMAPK79	1	21	329	349	UCGCUUGGUGCAGAUCGGGAC	.:.:::.:::::::::. :	AGUCUGAUUUGCACCAAGUUA	Cleavage
ssp-miR168a	ScMAPK80	1	21	293	313	UCGCUUGGUGCAGAUCGGGAC	.:.:::.: :::::::. :	AGUCUGAUUUACACCAAGUUA	Translation
ssp-miR444b.1	ScMAPK80	1	21	101	121	UUGUGGCUUUCUUGCAAGUUG	::: ::.: ::.:...:::	ACACUGGCGAAAAGGUUGCAA	Translation
ssp-miR168a	ScMAPK82	1	21	293	313	UCGCUUGGUGCAGAUCGGGAC	.:.:::.: :::::::. :	AGUCUGAUUUACACCAAGUUA	Translation
ssp-miR444b.1	ScMAPK82	1	21	101	121	UUGUGGCUUUCUUGCAAGUUG	::: ::.: ::.:...:::	ACACUGGCGAAAAGGUUGCAA	Translation
ssp-miR168a	ScMAPK83	1	21	293	313	UCGCUUGGUGCAGAUCGGGAC	.:.:::.: :::::::. :	AGUCUGAUUUACACCAAGUUA	Translation
ssp-miR444b.1	ScMAPK83	1	21	101	121	UUGUGGCUUUCUUGCAAGUUG	::: ::.: ::.:...:::	ACACUGGCGAAAAGGUUGCAA	Translation
ssp-miR168a	ScMAPK84	1	21	293	313	UCGCUUGGUGCAGAUCGGGAC	.:.:::.: :::::::. :	AGUCUGAUUUACACCAAGUUA	Translation
ssp-miR444b.1	ScMAPK84	1	21	101	121	UUGUGGCUUUCUUGCAAGUUG	::: ::.: ::.:...:::	ACACUGGCGAAAAGGUUGCAA	Translation
ssp-miR168a	ScMAPK85	1	21	293	313	UCGCUUGGUGCAGAUCGGGAC	.:.:::.: :::::::. :	AGUCUGAUUUACACCAAGUUA	Translation
ssp-miR444b.1	ScMAPK85	1	21	101	121	UUGUGGCUUUCUUGCAAGUUG	::: ::.: ::.:...:::	ACACUGGCGAAAAGGUUGCAA	Translation
ssp-miR168a	ScMAPK86	1	21	293	313	UCGCUUGGUGCAGAUCGGGAC	.:.:::.: :::::::. :	AGUCUGAUUUACACCAAGUUA	Translation
ssp-miR444b.1	ScMAPK86	1	21	101	121	UUGUGGCUUUCUUGCAAGUUG	::: ::.: ::.:...:::	ACACUGGCGAAAAGGUUGCAA	Translation
ssp-miR168a	ScMAPK87	1	21	293	313	UCGCUUGGUGCAGAUCGGGAC	.:.:::.: :::::::. :	AGUCUGAUUUACACCAAGUUA	Translation
ssp-miR444b.1	ScMAPK87	1	21	101	121	UUGUGGCUUUCUUGCAAGUUG	::: ::.: ::.:...:::	ACACUGGCGAAAAGGUUGCAA	Translation
ssp-miR168a	ScMAPK88	1	21	293	313	UCGCUUGGUGCAGAUCGGGAC	.:.:::.: :::::::. :	AGUCUGAUUUACACCAAGUUA	Translation
ssp-miR444b.1	ScMAPK88	1	21	101	121	UUGUGGCUUUCUUGCAAGUUG	::: ::.: ::.:...:::	ACACUGGCGAAAAGGUUGCAA	Translation
ssp-miR168a	ScMAPK89	1	21	293	313	UCGCUUGGUGCAGAUCGGGAC	.:.:::.: :::::::. :	AGUCUGAUUUACACCAAGUUA	Translation
ssp-miR444b.1	ScMAPK89	1	21	101	121	UUGUGGCUUUCUUGCAAGUUG	::: ::.: ::.:...:::	ACACUGGCGAAAAGGUUGCAA	Translation
ssp-miR444b.1	ScMEKK01	1	21	1717	1737	UUGUGGCUUUCUUGCAAGUUG	..:: ::.:::::::::	AUGUUUACAGGAAAGCCACCU	Cleavage
ssp-miR528	ScMEKK01	1	21	371	390	UGGAAGGGGCAUGCAGAGGAG	: : :: :: :::::::::::	CGCGUCCGC-UGCCCCUUCCA	Cleavage
ssp-miR444b.1	ScMEKK04	1	21	1717	1737	UUGUGGCUUUCUUGCAAGUUG	..:: ::.:::::::::	AUGUUUACAGGAAAGCCACCU	Cleavage
ssp-miR528	ScMEKK04	1	21	371	390	UGGAAGGGGCAUGCAGAGGAG	: : :: :: :::::::::::	CGCGUCCGC-UGCCCCUUCCA	Cleavage
ssp-miR444b.1	ScMEKK10	1	21	1717	1737	UUGUGGCUUUCUUGCAAGUUG	..:: ::.:::::::::	AUGUUUACAGGAAAGCCACCU	Cleavage
ssp-miR528	ScMEKK10	1	21	371	390	UGGAAGGGGCAUGCAGAGGAG	: : :: :: :::::::::::	CGCGUCCGC-UGCCCCUUCCA	Cleavage
ssp-miR437b	ScMEKK23	1	21	1481	1500	AAAGUUAGACAAGUUUGACAU	:::::: ::: ::.:::::	UAGUCAAA-UUGGCUGACUUU	Cleavage
ssp-miR437b	ScMEKK24	1	21	1481	1500	AAAGUUAGACAAGUUUGACAU	:::::: ::: ::.:::::	UAGUCAAA-UUGGCUGACUUU	Cleavage
ssp-miR437b	ScMEKK25	1	21	1481	1500	AAAGUUAGACAAGUUUGACAU	:::::: ::: ::.:::::	UAGUCAAA-UUGGCUGACUUU	Cleavage
ssp-miR437b	ScMEKK26	1	21	1481	1500	AAAGUUAGACAAGUUUGACAU	:::::: ::: ::.:::::	UAGUCAAA-UUGGCUGACUUU	Cleavage
ssp-miR437b	ScMEKK27	1	21	1481	1500	AAAGUUAGACAAGUUUGACAU	:::::: ::: ::.:::::	UAGUCAAA-UUGGCUGACUUU	Cleavage
ssp-miR437b	ScMEKK28	1	21	1481	1500	AAAGUUAGACAAGUUUGACAU	:::::: ::: ::.:::::	UAGUCAAA-UUGGCUGACUUU	Cleavage
ssp-miR437b	ScMEKK29	1	21	1481	1500	AAAGUUAGACAAGUUUGACAU	:::::: ::: ::.:::::	UAGUCAAA-UUGGCUGACUUU	Cleavage
ssp-miR159a	ScMEKK30	1	21	613	633	UUUGGAUUGAAGGGAGCUCUG	:::: .::::: :::::.	UUAAGCUAUCUUCAUUCCAAG	Cleavage
ssp-miR159a	ScMEKK31	1	21	613	633	UUUGGAUUGAAGGGAGCUCUG	:::: .::::: :::::.	UUAAGCUAUCUUCAUUCCAAG	Cleavage
ssp-miR159a	ScMEKK32	1	21	613	633	UUUGGAUUGAAGGGAGCUCUG	:::: .::::: :::::.	UUAAGCUAUCUUCAUUCCAAG	Cleavage
ssp-miR159a	ScMEKK33	1	21	613	633	UUUGGAUUGAAGGGAGCUCUG	:::: .::::: :::::.	UUAAGCUAUCUUCAUUCCAAG	Cleavage
ssp-miR159a	ScMEKK34	1	21	613	633	UUUGGAUUGAAGGGAGCUCUG	:::: .::::: :::::.	UUAAGCUAUCUUCAUUCCAAG	Cleavage
ssp-miR159a	ScMEKK35	1	21	613	633	UUUGGAUUGAAGGGAGCUCUG	:::: .::::: :::::.	UUAAGCUAUCUUCAUUCCAAG	Cleavage
ssp-miR1128	ScMEKK36	1	21	1211	1231	UACUACUCCCUCCGUCCCAAA	:: :::.::::::.::. ::	UUCAGGAUGGAGGGGGUGCUA	Cleavage
ssp-miR1432	ScMEKK36	1	21	808	828	CUCAGGAAAGAUGACACCGAC	.:: : ::: ::::.::.:	UGUGGGGACAUGUUUCUUGGG	Translation
ssp-miR444a	ScMEKK36	1	21	1392	1412	UGCAGUUGUUGCCUCAAGCUU	.:. :::::::. .:.:::.	UGGUGUGAGGCAGGGAUUGCG	Cleavage
ssp-miR444b.2	ScMEKK36	1	21	1392	1412	UGCAGUUGUUGCCUCAAGCUU	.:. :::::::. .:.:::.	UGGUGUGAGGCAGGGAUUGCG	Cleavage
ssp-miR444a	ScMEKK37	1	21	1377	1397	UGCAGUUGUUGCCUCAAGCUU	.:. :::::::. .:::::.	UGGUGUGAGGCAGGGACUGCG	Cleavage
ssp-miR444b.2	ScMEKK37	1	21	1377	1397	UGCAGUUGUUGCCUCAAGCUU	.:. :::::::. .:::::.	UGGUGUGAGGCAGGGACUGCG	Cleavage
ssp-miR1128	ScMEKK37	1	21	1196	1216	UACUACUCCCUCCGUCCCAAA	:: :::.::::::.::. ::	UUCAGGAUGGAGGGGGUGCUA	Cleavage
ssp-miR1432	ScMEKK37	1	21	793	813	CUCAGGAAAGAUGACACCGAC	.:: : ::: ::::.::.:	UGUGGGGACAUGUUUCUUGGG	Translation
ssp-miR444c-3p	ScMEKK37	1	21	1377	1397	UGCAGUUGUUGUCUCAAGCUU	.:. ::::.::. .:::::.	UGGUGUGAGGCAGGGACUGCG	Cleavage
ssp-miR1432	ScMEKK39	1	21	793	813	CUCAGGAAAGAUGACACCGAC	.:: : ::: ::::.::.:	UGUGGGGACAUGUUUCUUGGG	Translation
ssp-miR444a	ScMEKK39	1	21	1377	1397	UGCAGUUGUUGCCUCAAGCUU	.:. :::::::. .:.:::.	UGGUGUGAGGCAGGGAUUGCG	Cleavage
ssp-miR444b.2	ScMEKK39	1	21	1377	1397	UGCAGUUGUUGCCUCAAGCUU	.:. :::::::. .:.:::.	UGGUGUGAGGCAGGGAUUGCG	Cleavage
ssp-miR1432	ScMEKK40	1	21	793	813	CUCAGGAAAGAUGACACCGAC	.:: : ::: ::::.::.:	UGUGGGGACAUGUUUCUUGGG	Translation
ssp-miR444a	ScMEKK40	1	21	1377	1397	UGCAGUUGUUGCCUCAAGCUU	.:. :::::::. .:.:::.	UGGUGUGAGGCAGGGAUUGCG	Cleavage
ssp-miR444b.2	ScMEKK40	1	21	1377	1397	UGCAGUUGUUGCCUCAAGCUU	.:. :::::::. .:.:::.	UGGUGUGAGGCAGGGAUUGCG	Cleavage
ssp-miR1432	ScMEKK41	1	21	793	813	CUCAGGAAAGAUGACACCGAC	.:: : ::: ::::.::.:	UGUGGGGACAUGUUUCUUGGG	Translation
ssp-miR444a	ScMEKK41	1	21	1377	1397	UGCAGUUGUUGCCUCAAGCUU	.:. :::::::. .:.:::.	UGGUGUGAGGCAGGGAUUGCG	Cleavage
ssp-miR444b.2	ScMEKK41	1	21	1377	1397	UGCAGUUGUUGCCUCAAGCUU	.:. :::::::. .:.:::.	UGGUGUGAGGCAGGGAUUGCG	Cleavage
ssp-miR1432	ScMEKK42	1	21	796	816	CUCAGGAAAGAUGACACCGAC	.:: : ::: ::::.::.:	UGUGGGGACAUGUUUCUUGGG	Translation
ssp-miR444a	ScMEKK42	1	21	1380	1400	UGCAGUUGUUGCCUCAAGCUU	.:. :::::::. .:.:::.	UGGUGUGAGGCAGGGAUUGCG	Cleavage
ssp-miR444b.2	ScMEKK42	1	21	1380	1400	UGCAGUUGUUGCCUCAAGCUU	.:. :::::::. .:.:::.	UGGUGUGAGGCAGGGAUUGCG	Cleavage
ssp-miR444a	ScRAF13	1	21	1501	1521	UGCAGUUGUUGCCUCAAGCUU	:::: :::::.: .::::	CCGCUUCAGGCAGCUUUUGCA	Cleavage
ssp-miR444b.2	ScRAF13	1	21	1501	1521	UGCAGUUGUUGCCUCAAGCUU	:::: :::::.: .::::	CCGCUUCAGGCAGCUUUUGCA	Cleavage
ssp-miR444a	ScRAF14	1	21	1501	1521	UGCAGUUGUUGCCUCAAGCUU	:::: :::::.: .::::	CCGCUUCAGGCAGCUUUUGCA	Cleavage
ssp-miR444b.2	ScRAF14	1	21	1501	1521	UGCAGUUGUUGCCUCAAGCUU	:::: :::::.: .::::	CCGCUUCAGGCAGCUUUUGCA	Cleavage
ssp-miR444a	ScRAF15	1	21	1501	1521	UGCAGUUGUUGCCUCAAGCUU	:::: :::::.: .::::	CCGCUUCAGGCAGCUUUUGCA	Cleavage
ssp-miR444b.2	ScRAF15	1	21	1501	1521	UGCAGUUGUUGCCUCAAGCUU	:::: :::::.: .::::	CCGCUUCAGGCAGCUUUUGCA	Cleavage
ssp-miR444a	ScRAF16	1	21	1501	1521	UGCAGUUGUUGCCUCAAGCUU	:::: :::::.: .::::	CCGCUUCAGGCAGCUUUUGCA	Cleavage
ssp-miR444b.2	ScRAF16	1	21	1501	1521	UGCAGUUGUUGCCUCAAGCUU	:::: :::::.: .::::	CCGCUUCAGGCAGCUUUUGCA	Cleavage
ssp-miR444a	ScRAF17	1	21	1501	1521	UGCAGUUGUUGCCUCAAGCUU	:::: :::::.: .::::	CCGCUUCAGGCAGCUUUUGCA	Cleavage
ssp-miR444b.2	ScRAF17	1	21	1501	1521	UGCAGUUGUUGCCUCAAGCUU	:::: :::::.: .::::	CCGCUUCAGGCAGCUUUUGCA	Cleavage
ssp-miR168a	ScRAF28	1	21	217	237	UCGCUUGGUGCAGAUCGGGAC	:.:: :::::.::::::	AGCUCGCUCUGCGCCAAGCCC	Cleavage
ssp-miR827	ScRAF28	1	21	1139	1159	UUAGAUGACCAUCAGCAAACA	:: :::.::::. :::.:	UCCUUUCUGGUGGUUCUCUGA	Cleavage
ssp-miR168a	ScRAF34	1	21	217	237	UCGCUUGGUGCAGAUCGGGAC	:.:: :::::.::::::	AGCUCGCUCUGCGCCAAGCCC	Cleavage
ssp-miR827	ScRAF34	1	21	1139	1159	UUAGAUGACCAUCAGCAAACA	:: :::.::::. :::.:	UCCUUUCUGGUGGUUCUCUGA	Cleavage
ssp-miR168a	ScRAF37	1	21	217	237	UCGCUUGGUGCAGAUCGGGAC	:.:: :::::.::::::	AGCUCGCUCUGCGCCAAGCCC	Cleavage
ssp-miR827	ScRAF37	1	21	1139	1159	UUAGAUGACCAUCAGCAAACA	:: :::.::::. :::.:	UCCUUUCUGGUGGUUCUCUGA	Cleavage
ssp-miR168a	ScRAF41	1	21	217	237	UCGCUUGGUGCAGAUCGGGAC	:.:: :::::.::::::	AGCUCGCUCUGCGCCAAGCCC	Cleavage
ssp-miR827	ScRAF41	1	21	1139	1159	UUAGAUGACCAUCAGCAAACA	:: :::.::::. :::.:	UCCUUUCUGGUGGUUCUCUGA	Cleavage
ssp-miR168a	ScRAF44	1	21	217	237	UCGCUUGGUGCAGAUCGGGAC	:.:: :::::.::::::	AGCUCGCUCUGCGCCAAGCCC	Cleavage
ssp-miR827	ScRAF44	1	21	1145	1165	UUAGAUGACCAUCAGCAAACA	:: :::.::::. :::.:	UCCUUUCUGGUGGUUCUCUGA	Cleavage
ssp-miR408a	ScZIK01	1	21	1588	1608	CUGCACUGCCUCUUCCCUGGC	:::. :::::: :.::::.:	GCCGACGAAGAGCCGGUGCGG	Cleavage
ssp-miR408d	ScZIK01	1	21	1588	1608	CUGCACUGCCUCUUCCCUGGC	:::. :::::: :.::::.:	GCCGACGAAGAGCCGGUGCGG	Cleavage
ssp-miR444a	ScZIK02	1	21	1711	1731	UGCAGUUGUUGCCUCAAGCUU	:::: :::::.:: .:.:::	AAGCAUGAGGUAAAGAUUGCC	Cleavage
ssp-miR444b.2	ScZIK02	1	21	1711	1731	UGCAGUUGUUGCCUCAAGCUU	:::: :::::.:: .:.:::	AAGCAUGAGGUAAAGAUUGCC	Cleavage
ssp-miR444a	ScZIK04	1	21	1711	1731	UGCAGUUGUUGCCUCAAGCUU	:::: :::::.:: .:.:::	AAGCAUGAGGUAAAGAUUGCC	Cleavage
ssp-miR444b.2	ScZIK04	1	21	1711	1731	UGCAGUUGUUGCCUCAAGCUU	:::: :::::.:: .:.:::	AAGCAUGAGGUAAAGAUUGCC	Cleavage
ssp-miR444a	ScZIK06	1	21	1711	1731	UGCAGUUGUUGCCUCAAGCUU	:::: :::::.:: .:.:::	AAGCAUGAGGUAAAGAUUGCC	Cleavage
ssp-miR444b.2	ScZIK06	1	21	1711	1731	UGCAGUUGUUGCCUCAAGCUU	:::: :::::.:: .:.:::	AAGCAUGAGGUAAAGAUUGCC	Cleavage
ssp-miR408a	ScZIK07	1	21	1567	1587	CUGCACUGCCUCUUCCCUGGC	:::. :::::: :.::::.:	GCCGACGAAGAGCCGGUGCGG	Cleavage
ssp-miR408d	ScZIK07	1	21	1567	1587	CUGCACUGCCUCUUCCCUGGC	:::. :::::: :.::::.:	GCCGACGAAGAGCCGGUGCGG	Cleavage
ssp-miR444a	ScZIK08	1	21	1711	1731	UGCAGUUGUUGCCUCAAGCUU	:::: :::::.:: .:.:::	AAGCAUGAGGUAAAGAUUGCC	Cleavage
ssp-miR444b.2	ScZIK08	1	21	1711	1731	UGCAGUUGUUGCCUCAAGCUU	:::: :::::.:: .:.:::	AAGCAUGAGGUAAAGAUUGCC	Cleavage
ssp-miR444a	ScZIK12	1	21	1711	1731	UGCAGUUGUUGCCUCAAGCUU	:::: :::::.:: .:.:::	AAGCAUGAGGUAAAGAUUGCC	Cleavage
ssp-miR444b.2	ScZIK12	1	21	1711	1731	UGCAGUUGUUGCCUCAAGCUU	:::: :::::.:: .:.:::	AAGCAUGAGGUAAAGAUUGCC	Cleavage
ssp-miR444a	ScZIK14	1	21	1711	1731	UGCAGUUGUUGCCUCAAGCUU	:::: :::::.:: .:.:::	AAGCAUGAGGUAAAGAUUGCC	Cleavage
ssp-miR444b.2	ScZIK14	1	21	1711	1731	UGCAGUUGUUGCCUCAAGCUU	:::: :::::.:: .:.:::	AAGCAUGAGGUAAAGAUUGCC	Cleavage
