# Supplementary material for: Genome-wide identification and unveiling the role of MAP kinase cascade genes involved in sugarcane response to abiotic stressors
Source: BMC Plant Biol. 2025 Apr 16;25:484. doi: 10.1186/s12870-025-06490-1 (PMC12001561; doi:10.1186/s12870-025-06490-1)
Supplement: Supplementary file 9 — Supplementary Material 9 [file 12870_2025_6490_MOESM9_ESM.xlsx]

## Sheet: Sheet2
Table S5. Summary information of the identified 220 MAPK cascade proteins in the STRING database.
S.No	Gene Name	String Database ID	Preferred Database Name	Identity %	Bitscore	Annotation
1	ScMAPK01	4577.B6T484	Simk1	97.9	753.1	Mitogen-activated protein kinase; Belongs to the protein kinase superfamily. Ser/Thr protein kinase family. MAP kinase subfamily.
2	ScMAPK02	4577.B4FG60	Gpm355	95.5	745.3	Mitogen-activated protein kinase; Belongs to the protein kinase superfamily. Ser/Thr protein kinase family. MAP kinase subfamily.
3	ScMAPK03	4577.B6T484	Simk1	98.4	758.4	Mitogen-activated protein kinase; Belongs to the protein kinase superfamily. Ser/Thr protein kinase family. MAP kinase subfamily.
4	ScMAPK04	4577.B4FG60	Gpm355	95.5	746.1	Mitogen-activated protein kinase; Belongs to the protein kinase superfamily. Ser/Thr protein kinase family. MAP kinase subfamily.
5	ScMAPK05	4577.B6T484	Simk1	98.4	758.4	Mitogen-activated protein kinase; Belongs to the protein kinase superfamily. Ser/Thr protein kinase family. MAP kinase subfamily.
6	ScMAPK06	4577.B4FG60	Gpm355	95.2	744.2	Mitogen-activated protein kinase; Belongs to the protein kinase superfamily. Ser/Thr protein kinase family. MAP kinase subfamily.
7	ScMAPK07	4577.B6T484	Simk1	98.6	742.7	Mitogen-activated protein kinase; Belongs to the protein kinase superfamily. Ser/Thr protein kinase family. MAP kinase subfamily.
8	ScMAPK08	4577.B4FG60	Gpm355	95.7	747.3	Mitogen-activated protein kinase; Belongs to the protein kinase superfamily. Ser/Thr protein kinase family. MAP kinase subfamily.
9	ScMAPK09	4577.B6T484	Simk1	98.6	742.7	Mitogen-activated protein kinase; Belongs to the protein kinase superfamily. Ser/Thr protein kinase family. MAP kinase subfamily.
10	ScMAPK10	4577.B6T484	Simk1	98.4	758.4	Mitogen-activated protein kinase; Belongs to the protein kinase superfamily. Ser/Thr protein kinase family. MAP kinase subfamily.
11	ScMAPK11	4577.B4FG60	Gpm355	95.7	747.3	Mitogen-activated protein kinase; Belongs to the protein kinase superfamily. Ser/Thr protein kinase family. MAP kinase subfamily.
12	ScMAPK12	4577.A0A1D6G000	A0A1D6G000	96.1	1175.6	Mitogen-activated protein kinase.
13	ScMAPK13	4577.K7VK23	K7VK23_MAIZE	94.3	941	Mitogen-activated protein kinase.
14	ScMAPK14	4577.A0A096S009	Pco123322	94.7	1114	Mitogen-activated protein kinase.
15	ScMAPK15	4577.A0A1D6G000	A0A1D6G000	96.4	1177.9	Mitogen-activated protein kinase.
16	ScMAPK16	4577.K7VK23	K7VK23_MAIZE	94.5	943	Mitogen-activated protein kinase.
17	ScMAPK17	4577.A0A096S009	Pco123322	94.6	1110.9	Mitogen-activated protein kinase.
18	ScMAPK18	4577.A0A1D6G000	A0A1D6G000	96.2	1176.4	Mitogen-activated protein kinase.
19	ScMAPK19	4577.K7VK23	K7VK23_MAIZE	94.5	943	Mitogen-activated protein kinase.
20	ScMAPK20	4577.A0A096S009	Pco123322	94.7	1114	Mitogen-activated protein kinase.
21	ScMAPK21	4577.A0A1D6G000	A0A1D6G000	96.1	1174.8	Mitogen-activated protein kinase.
22	ScMAPK22	4577.K7VK23	K7VK23_MAIZE	94.3	941.4	Mitogen-activated protein kinase.
23	ScMAPK23	4577.A0A096S009	Pco123322	96.9	1121.7	Mitogen-activated protein kinase.
24	ScMAPK24	4577.A0A1D6G000	A0A1D6G000	93.8	1132.5	Mitogen-activated protein kinase.
25	ScMAPK25	4577.K7VK23	K7VK23_MAIZE	94.3	941	Mitogen-activated protein kinase.
26	ScMAPK26	4577.A0A096S009	Pco123322	96.3	1110.5	Mitogen-activated protein kinase.
27	ScMAPK27	4577.A0A1D6G000	A0A1D6G000	96.4	1178.7	Mitogen-activated protein kinase.
28	ScMAPK28	4577.K7VK23	K7VK23_MAIZE	94.5	942.6	Mitogen-activated protein kinase.
29	ScMAPK29	4577.A0A096S009	Pco123322	96.3	1117.8	Mitogen-activated protein kinase.
30	ScMAPK30	4577.A0A1D6G000	A0A1D6G000	96.1	1176	Mitogen-activated protein kinase.
31	ScMAPK31	4577.K7VK23	K7VK23_MAIZE	94.1	939.5	Mitogen-activated protein kinase.
32	ScMAPK32	4577.A0A096S009	Pco123322	94.2	1102	Mitogen-activated protein kinase.
33	ScMAPK33	4577.A0A1D6QU79	MPK17-2	86.1	835.1	Mitogen-activated protein kinase.
34	ScMAPK34	4577.A0A1D6QU79	MPK17-2	86.5	839	Mitogen-activated protein kinase.
35	ScMAPK35	4577.A0A1D6QU79	MPK17-2	86.3	837.8	Mitogen-activated protein kinase.
36	ScMAPK36	4577.A0A1D6QU79	MPK17-2	77.6	768.1	Mitogen-activated protein kinase.
37	ScMAPK37	4577.A0A1D6QU79	MPK17-2	86.1	836.3	Mitogen-activated protein kinase.
38	ScMAPK38	4577.B4FTG6	MPK7	97.5	746.9	Mitogen-activated protein kinase; Belongs to the protein kinase superfamily. Ser/Thr protein kinase family. MAP kinase subfamily.
39	ScMAPK39	4577.A0A1D6GVT0	A0A1D6GVT0	90.1	964.1	Mitogen-activated protein kinase.
40	ScMAPK40	4577.B4FTG6	MPK7	96.5	746.1	Mitogen-activated protein kinase; Belongs to the protein kinase superfamily. Ser/Thr protein kinase family. MAP kinase subfamily.
41	ScMAPK41	4577.A0A1D6GVT0	A0A1D6GVT0	90.3	968	Mitogen-activated protein kinase.
42	ScMAPK42	4577.B4FTG6	MPK7	98	750.4	Mitogen-activated protein kinase; Belongs to the protein kinase superfamily. Ser/Thr protein kinase family. MAP kinase subfamily.
43	ScMAPK43	4577.A0A1D6GVT0	A0A1D6GVT0	89.7	961.8	Mitogen-activated protein kinase.
44	ScMAPK44	4577.K7VAM9	Mpk2	95.2	729.2	Mitogen-activated protein kinase; Belongs to the protein kinase superfamily. Ser/Thr protein kinase family. MAP kinase subfamily.
45	ScMAPK45	4577.A0A1D6GVT0	A0A1D6GVT0	90.1	964.5	Mitogen-activated protein kinase.
46	ScMAPK46	4577.A0A1D6GVT0	A0A1D6GVT0	90.5	969.5	Mitogen-activated protein kinase.
47	ScMAPK47	4577.A0A1D6GVT0	A0A1D6GVT0	90.1	964.5	Mitogen-activated protein kinase.
48	ScMAPK48	4577.K7VAM9	Mpk2	95.5	731.1	Mitogen-activated protein kinase; Belongs to the protein kinase superfamily. Ser/Thr protein kinase family. MAP kinase subfamily.
49	ScMAPK49	4577.Q6TAR9	Mpk6	96.1	1080.1	Mitogen-activated protein kinase.
50	ScMAPK50	4577.A0A1D6MCY6	A0A1D6MCY6	96.3	1099.3	Mitogen-activated protein kinase.
51	ScMAPK51	4577.A0A1D6MDK4	Cl4121_1	92.5	1033.5	Mitogen-activated protein kinase.
52	ScMAPK52	4577.A0A1D6MDU6	A0A1D6MDU6	94.1	1116.7	Mitogen-activated protein kinase.
53	ScMAPK53	4577.Q6TAR9	Mpk6	96.4	1083.6	Mitogen-activated protein kinase.
54	ScMAPK54	4577.Q6TAR9	Mpk6	95.9	1047	Mitogen-activated protein kinase.
55	ScMAPK55	4577.A0A1D6MCY6	A0A1D6MCY6	96.3	1100.1	Mitogen-activated protein kinase.
56	ScMAPK56	4577.A0A1D6MDK4	Cl4121_1	91.6	1023.8	Mitogen-activated protein kinase.
57	ScMAPK57	4577.A0A1D6MDU6	A0A1D6MDU6	93.8	1111.3	Mitogen-activated protein kinase.
58	ScMAPK58	4577.A0A1D6MCY6	A0A1D6MCY6	96.3	1099	Mitogen-activated protein kinase.
59	ScMAPK59	4577.A0A1D6MDK4	Cl4121_1	91.7	1027.3	Mitogen-activated protein kinase.
60	ScMAPK60	4577.A0A1D6MDU6	A0A1D6MDU6	93.8	1111.3	Mitogen-activated protein kinase.
61	ScMAPK61	4577.Q6TAR9	Mpk6	96.1	1079.3	Mitogen-activated protein kinase.
62	ScMAPK62	4577.Q6TAR9	Mpk6	96.1	1048.5	Mitogen-activated protein kinase.
63	ScMAPK63	4577.A0A1D6MCY6	A0A1D6MCY6	96.7	1104	Mitogen-activated protein kinase.
64	ScMAPK64	4577.A0A1D6MDK4	Cl4121_1	91.9	1029.6	Mitogen-activated protein kinase.
65	ScMAPK65	4577.A0A1D6MDU6	A0A1D6MDU6	94.3	1119	Mitogen-activated protein kinase.
66	ScMAPK66	4577.A0A1D6MCY6	A0A1D6MCY6	96.3	1094.7	Mitogen-activated protein kinase.
67	ScMAPK67	4577.A0A1D6MDK4	Cl4121_1	92.7	1034.6	Mitogen-activated protein kinase.
68	ScMAPK68	4577.A0A1D6MDU6	A0A1D6MDU6	93.8	1110.1	Mitogen-activated protein kinase.
69	ScMAPK69	4577.Q6TAR9	Mpk6	96.1	1083.2	Mitogen-activated protein kinase.
70	ScMAPK70	4577.A0A1D6MCY6	A0A1D6MCY6	96.5	1096.3	Mitogen-activated protein kinase.
71	ScMAPK71	4577.A0A1D6MDK4	Cl4121_1	92.5	1035	Mitogen-activated protein kinase.
72	ScMAPK72	4577.A0A1D6MDU6	A0A1D6MDU6	94.1	1111.7	Mitogen-activated protein kinase.
73	ScMAPK73	4577.A0A1D6J095	A0A1D6J095	85.7	637.1	Putative MAP kinase family protein.
74	ScMAPK74	4577.A0A1D6J095	A0A1D6J095	85.2	633.6	Putative MAP kinase family protein.
75	ScMAPK75	4577.A0A1D6J095	A0A1D6J095	85.2	631.7	Putative MAP kinase family protein.
76	ScMAPK76	4577.B6T484	Simk1	81.1	636.3	Mitogen-activated protein kinase; Belongs to the protein kinase superfamily. Ser/Thr protein kinase family. MAP kinase subfamily.
77	ScMAPK77	4577.B6T484	Simk1	81	632.1	Mitogen-activated protein kinase; Belongs to the protein kinase superfamily. Ser/Thr protein kinase family. MAP kinase subfamily.
78	ScMAPK78	4577.A0A1D6J095	A0A1D6J095	85.2	633.6	Putative MAP kinase family protein.
79	ScMAPK79	4577.Q6TAR9	Mpk6	96.6	1085.9	Mitogen-activated protein kinase.
80	ScMAPK80	4577.Q6TAR9	Mpk6	83.7	924.9	Mitogen-activated protein kinase.
81	ScMAPK81	4577.B4FTG6	MPK7	98	750	Mitogen-activated protein kinase; Belongs to the protein kinase superfamily. Ser/Thr protein kinase family. MAP kinase subfamily.
82	ScMAPK82	4577.Q6TAR9	Mpk6	79.8	868.2	Mitogen-activated protein kinase.
83	ScMAPK83	4577.Q6TAR9	Mpk6	83.7	925.2	Mitogen-activated protein kinase.
84	ScMAPK84	4577.Q6TAR9	Mpk6	83.9	929.9	Mitogen-activated protein kinase.
85	ScMAPK85	4577.Q6TAR9	Mpk6	83.9	929.9	Mitogen-activated protein kinase.
86	ScMAPK86	4577.A0A1D6F0V1	A0A1D6F0V1	79.3	910.6	Mitogen-activated protein kinase.
87	ScMAPK87	4577.Q6TAR9	Mpk6	83.9	929.9	Mitogen-activated protein kinase.
88	ScMAPK88	4577.Q6TAR9	Mpk6	83.9	929.9	Mitogen-activated protein kinase.
89	ScMAPK89	4577.Q6TAR9	Mpk6	83.5	915.6	Mitogen-activated protein kinase.
90	ScMAPKK01	4577.O49975	Mek1	97.5	694.1	Protein kinase ZmMEK1; Belongs to the protein kinase superfamily.
91	ScMAPKK02	4577.O49975	Mek1	97.5	694.1	Protein kinase ZmMEK1; Belongs to the protein kinase superfamily.
92	ScMAPKK03	4577.O49975	Mek1	96.9	688.3	Protein kinase ZmMEK1; Belongs to the protein kinase superfamily.
93	ScMAPKK04	4577.O49975	Mek1	97.5	694.1	Protein kinase ZmMEK1; Belongs to the protein kinase superfamily.
94	ScMAPKK05	4577.O49975	Mek1	97.5	694.1	Protein kinase ZmMEK1; Belongs to the protein kinase superfamily.
95	ScMAPKK06	4577.O49975	Mek1	97.5	694.1	Protein kinase ZmMEK1; Belongs to the protein kinase superfamily.
96	ScMAPKK07	4577.O49975	Mek1	97.5	694.1	Protein kinase ZmMEK1; Belongs to the protein kinase superfamily.
97	ScMAPKK08	4577.A0A1D6NVH8	A0A1D6NVH8	90.2	626.3	Mitogen-activated protein kinase kinase 2; Belongs to the protein kinase superfamily.
98	ScMAPKK09	4577.A0A1D6NVH8	A0A1D6NVH8	89.9	620.2	Mitogen-activated protein kinase kinase 2; Belongs to the protein kinase superfamily.
99	ScMAPKK10	4577.A0A1D6NVH8	A0A1D6NVH8	89.9	620.2	Mitogen-activated protein kinase kinase 2; Belongs to the protein kinase superfamily.
100	ScMAPKK11	4577.A0A1D6NVH8	A0A1D6NVH8	90.2	621.7	Mitogen-activated protein kinase kinase 2; Belongs to the protein kinase superfamily.
101	ScMAPKK12	4577.A0A1D6NVH8	Mek1	90.2	629	Mitogen-activated protein kinase kinase 2; Belongs to the protein kinase superfamily.
102	ScMAPKK13	4577.O49975	Mek1	93.2	669.5	Protein kinase ZmMEK1; Belongs to the protein kinase superfamily.
103	ScMAPKK14	4577.O49975	Mek1	93.2	669.5	Protein kinase ZmMEK1; Belongs to the protein kinase superfamily.
104	ScMAPKK15	4577.O49975	Mek1	93	666.8	Protein kinase ZmMEK1; Belongs to the protein kinase superfamily.
105	ScMAPKK16	4577.O49975	Mek1	93.2	669.5	Protein kinase ZmMEK1; Belongs to the protein kinase superfamily.
106	ScMAPKK17	4577.A0A1D6MU28	A0A1D6MU28	90.3	1002.7	Mitogen-activated protein kinase kinase 3.
107	ScMAPKK18	4577.A0A1D6MU28	A0A1D6MU28	90.1	1000.7	Mitogen-activated protein kinase kinase 3.
108	ScMAPKK19	4577.A0A1D6MU28	A0A1D6MU28	90.3	1002.7	Mitogen-activated protein kinase kinase 3.
109	ScMAPKK20	4577.A0A1D6MU28	A0A1D6MU28	89.8	842	Mitogen-activated protein kinase kinase 3.
110	ScMAPKK21	4577.A0A1D6MU28	A0A1D6MU28	90.5	1005.7	Mitogen-activated protein kinase kinase 3.
111	ScMAPKK22	4577.A0A1D6MU28	A0A1D6MU28	89.7	995	Mitogen-activated protein kinase kinase 3.
112	ScMAPKK23	4577.O49975	Mek1	93.5	671	Protein kinase ZmMEK1; Belongs to the protein kinase superfamily.
113	ScMAPKK24	4577.A0A1D6NVH8	A0A1D6NVH8	89.9	620.2	Mitogen-activated protein kinase kinase 2; Belongs to the protein kinase superfamily.
114	ScMEKK01	4577.A0A1D6L5R5	A0A1D6L5R5	90.2	1293.1	Mitogen-activated protein kinase kinase kinase 5.
115	ScMEKK02	4577.A0A1D6L184	A0A1D6L184	88.8	921.8	Mitogen-activated protein kinase kinase kinase 1.
116	ScMEKK03	4577.A0A1D6JX15	A0A1D6JX15	79.2	819.3	Mitogen-activated protein kinase kinase kinase 1.
117	ScMEKK04	4577.A0A1D6L5R5	A0A1D6L5R5	90.5	1294.6	Mitogen-activated protein kinase kinase kinase 5.
118	ScMEKK05	4577.A0A1D6L184	A0A1D6L184	88.4	904.8	Mitogen-activated protein kinase kinase kinase 1.
119	ScMEKK06	4577.A0A1D6JX15	A0A1D6JX15	80.2	856.7	Mitogen-activated protein kinase kinase kinase 1.
120	ScMEKK07	4577.A0A1D6L184	A0A1D6L184	90.2	941	Mitogen-activated protein kinase kinase kinase 1.
121	ScMEKK08	4577.A0A1D6JX15	A0A1D6JX15	78.2	828.6	Mitogen-activated protein kinase kinase kinase 1.
122	ScMEKK09	4577.A0A1D6JX15	A0A1D6JX15	79.7	851.7	Mitogen-activated protein kinase kinase kinase 1.
123	ScMEKK10	4577.A0A1D6L5R5	A0A1D6L5R5	89.5	1283.1	Mitogen-activated protein kinase kinase kinase 5.
124	ScMEKK11	4577.A0A1D6L184	A0A1D6L184	90.2	941.4	Mitogen-activated protein kinase kinase kinase 1.
125	ScMEKK12	4577.A0A1D6JX15	A0A1D6JX15	80.3	858.6	Mitogen-activated protein kinase kinase kinase 1.
126	ScMEKK13	4577.A0A1D6JX15	A0A1D6JX15	77.7	822.4	Mitogen-activated protein kinase kinase kinase 1.
127	ScMEKK14	4577.A0A1D6NHP1	A0A1D6NHP1	92.9	760	MAP kinase kinase kinase55.
128	ScMEKK15	4577.A0A1D6NHP1	A0A1D6NHP1	92.4	756.1	MAP kinase kinase kinase55.
129	ScMEKK16	4577.A0A1D6NHP1	A0A1D6NHP1	92.9	760	MAP kinase kinase kinase55.
130	ScMEKK17	4577.A0A1D6NHP1	A0A1D6NHP1	92.9	760	MAP kinase kinase kinase55.
131	ScMEKK18	4577.A0A1D6NHP1	A0A1D6NHP1	92.4	757.3	MAP kinase kinase kinase55.
132	ScMEKK19	4577.A0A1D6NHP1	A0A1D6NHP1	92.9	760	MAP kinase kinase kinase55.
133	ScMEKK20	4577.A0A1D6NHP1	A0A1D6NHP1	92.7	759.2	MAP kinase kinase kinase55.
134	ScMEKK21	4577.A0A1D6JX15	A0A1D6JX15	53.9	544.7	Mitogen-activated protein kinase kinase kinase 1.
135	ScMEKK22	4577.A0A1D6JX15	A0A1D6JX15	57.1	589	Mitogen-activated protein kinase kinase kinase 1.
136	ScMEKK23	4577.A0A1D6FAH9	Cl34345_1	84.7	1145.2	Mitogen-activated protein kinase kinase kinase 5.
137	ScMEKK24	4577.A0A1D6FAH9	Cl34345_1	84.5	1145.6	Mitogen-activated protein kinase kinase kinase 5.
138	ScMEKK25	4577.A0A1D6FAH9	Cl34345_1	82.7	1119.4	Mitogen-activated protein kinase kinase kinase 5.
139	ScMEKK26	4577.A0A1D6FAH9	Cl34345_1	84.7	1141.3	Mitogen-activated protein kinase kinase kinase 5.
140	ScMEKK27	4577.A0A1D6FAH9	Cl34345_1	84.5	1139.8	Mitogen-activated protein kinase kinase kinase 5.
141	ScMEKK28	4577.A0A1D6FAH9	Cl34345_1	84.4	1135.9	Mitogen-activated protein kinase kinase kinase 5.
142	ScMEKK29	4577.A0A1D6FAH9	Cl34345_1	84.5	1139.8	Mitogen-activated protein kinase kinase kinase 5.
143	ScMEKK30	4577.B6U656	B6U656_MAIZE	92.6	714.9	Protein kinase superfamily protein.
144	ScMEKK31	4577.B6U656	B6U656_MAIZE	92.3	713.4	Protein kinase superfamily protein.
145	ScMEKK32	4577.B6U656	B6U656_MAIZE	92	711.1	Protein kinase superfamily protein.
146	ScMEKK33	4577.B6U656	B6U656_MAIZE	92	711.1	Protein kinase superfamily protein.
147	ScMEKK34	4577.B6U656	B6U656_MAIZE	92.3	713.4	Protein kinase superfamily protein.
148	ScMEKK35	4577.B6U656	B6U656_MAIZE	91.8	708.8	Protein kinase superfamily protein.
149	ScMEKK36	4577.A0A1D6QMI6	A0A1D6QMI6	91	954.9	Protein kinase superfamily protein.
150	ScMEKK37	4577.A0A1D6QMI6	A0A1D6QMI6	92.1	946	Protein kinase superfamily protein.
151	ScMEKK38	4577.A0A1D6JX15	A0A1D6JX15	53.8	543.1	Mitogen-activated protein kinase kinase kinase 1.
152	ScMEKK39	4577.A0A1D6QMI6	A0A1D6QMI6	91.2	953.4	Protein kinase superfamily protein.
153	ScMEKK40	4577.A0A1D6QMI6	A0A1D6QMI6	91.2	950.7	Protein kinase superfamily protein.
154	ScMEKK41	4577.A0A1D6QMI6	A0A1D6QMI6	91.2	953	Protein kinase superfamily protein.
155	ScMEKK42	4577.A0A1D6QMI6	A0A1D6QMI6	91.5	955.7	Protein kinase superfamily protein.
156	ScRAF01	4577.B4F9Y1	Pco142867	97.8	676.4	Protein kinase superfamily protein.
157	ScRAF02	4577.B4F9Y1	Pco142867	97.6	678.3	Protein kinase superfamily protein.
158	ScRAF03	4577.B4F9Y1	Pco142867	97.3	677.2	Protein kinase superfamily protein.
159	ScRAF04	4577.B4F9Y1	Pco142867	98.6	508.1	Protein kinase superfamily protein.
160	ScRAF05	4577.B4F9Y1	Pco142867	97.8	680.6	Protein kinase superfamily protein.
161	ScRAF06	4577.B4F9Y1	Pco142867	97.6	677.9	Protein kinase superfamily protein.
162	ScRAF07	4577.B4F9Y1	Pco142867	97	674.5	Protein kinase superfamily protein.
163	ScRAF08	4577.C0HF27	Pco135860	75.9	641.3	Protein kinase superfamily protein.
164	ScRAF09	4577.C0HF27	Pco135860	75.9	641.3	Protein kinase superfamily protein.
165	ScRAF10	4577.C0HF27	Pco135860	75.7	639.4	Protein kinase superfamily protein.
166	ScRAF11	4577.C0HF27	Pco135860	75.9	641.3	Protein kinase superfamily protein.
167	ScRAF12	4577.C0HF27	Pco135860	76.1	641	Protein kinase superfamily protein.
168	ScRAF13	4577.A0A1X7YIH2	A0A1X7YIH2	89.5	1066.2	Mitogen-activated protein kinase.
169	ScRAF14	4577.A0A1X7YIH2	A0A1X7YIH2	89.3	1063.1	Mitogen-activated protein kinase.
170	ScRAF15	4577.A0A1X7YIH2	A0A1X7YIH2	89.5	1065.4	Mitogen-activated protein kinase.
171	ScRAF16	4577.A0A1X7YIH2	A0A1X7YIH2	89	1056.2	Mitogen-activated protein kinase.
172	ScRAF17	4577.A0A1X7YIH2	A0A1X7YIH2	89	1054.7	Mitogen-activated protein kinase.
173	ScRAF18	4577.C0HF27	Pco135860	98.3	842.4	Protein kinase superfamily protein.
174	ScRAF19	4577.C0HF27	Pco135860	98.3	842.4	Protein kinase superfamily protein.
175	ScRAF20	4577.C0HF27	Pco135860	98.1	841.6	Protein kinase superfamily protein.
176	ScRAF21	4577.C0HF27	Pco135860	98.9	538.5	Protein kinase superfamily protein.
177	ScRAF22	4577.C0HF27	Pco135860	98.1	841.6	Protein kinase superfamily protein.
178	ScRAF23	4577.C0HF27	Pco135860	98.3	842.4	Protein kinase superfamily protein.
179	ScRAF24	4577.B4FVR0	B4FVR0_MAIZE	92.9	788.9	Protein kinase superfamily protein.
180	ScRAF25	4577.B4FVR0	B4FVR0_MAIZE	95.3	813.1	Protein kinase superfamily protein.
181	ScRAF26	4577.B4FVR0	B4FVR0_MAIZE	92.9	788.5	Protein kinase superfamily protein.
182	ScRAF27	4577.B4FVR0	B4FVR0_MAIZE	95.3	812	Protein kinase superfamily protein.
183	ScRAF28	4577.C0P6Y8	C0P6Y8_MAIZE	89.1	1008.8	Protein kinase superfamily protein.
184	ScRAF29	4577.B4FVR0	B4FVR0_MAIZE	92.7	786.6	Protein kinase superfamily protein.
185	ScRAF30	4577.B4FVR0	B4FVR0_MAIZE	95	812.4	Protein kinase superfamily protein.
186	ScRAF31	4577.B4FVR0	B4FVR0_MAIZE	90.5	744.2	Protein kinase superfamily protein.
187	ScRAF32	4577.B4FVR0	B4FVR0_MAIZE	92.7	790.4	Protein kinase superfamily protein.
188	ScRAF33	4577.B4FVR0	B4FVR0_MAIZE	95.3	812.8	Protein kinase superfamily protein.
189	ScRAF34	4577.C0P6Y8	C0P6Y8_MAIZE	88.6	1006.1	Protein kinase superfamily protein.
190	ScRAF35	4577.B4FVR0	B4FVR0_MAIZE	93.9	741.5	Protein kinase superfamily protein.
191	ScRAF36	4577.B4FVR0	B4FVR0_MAIZE	95.5	815.5	Protein kinase superfamily protein.
192	ScRAF37	4577.C0P6Y8	C0P6Y8_MAIZE	89.1	1008.1	Protein kinase superfamily protein.
193	ScRAF38	4577.B4FVR0	B4FVR0_MAIZE	92.2	781.2	Protein kinase superfamily protein.
194	ScRAF39	4577.B4FVR0	B4FVR0_MAIZE	91.8	704.9	Protein kinase superfamily protein.
195	ScRAF40	4577.B4FVR0	B4FVR0_MAIZE	95.5	815.5	Protein kinase superfamily protein.
196	ScRAF41	4577.C0P6Y8	C0P6Y8_MAIZE	90.6	1026.5	Protein kinase superfamily protein.
197	ScRAF42	4577.B4FVR0	B4FVR0_MAIZE	92.9	791.2	Protein kinase superfamily protein.
198	ScRAF43	4577.B4FVR0	B4FVR0_MAIZE	95.7	817.8	Protein kinase superfamily protein.
199	ScRAF44	4577.C0P6Y8	C0P6Y8_MAIZE	88.1	1000	Protein kinase superfamily protein.
200	ScZIK01	4577.A0A1D6HUA2	A0A1D6HUA2	84.7	875.9	Serine/threonine-protein kinase WNK2.
201	ScZIK02	4577.A0A1D6IHE9	A0A1D6IHE9	92.8	1341.6	Serine/threonine-protein kinase WNK2.
202	ScZIK03	4577.A0A1D6HUA2	A0A1D6HUA2	86	918.7	Serine/threonine-protein kinase WNK2.
203	ScZIK04	4577.A0A1D6IHE9	A0A1D6IHE9	93.2	1350.1	Serine/threonine-protein kinase WNK2.
204	ScZIK05	4577.A0A1D6HUA2	A0A1D6HUA2	85.6	916.8	Serine/threonine-protein kinase WNK2.
205	ScZIK06	4577.A0A1D6IHE9	A0A1D6IHE9	92.6	1340.9	Serine/threonine-protein kinase WNK2.
206	ScZIK07	4577.A0A1D6HUA2	A0A1D6HUA2	85.1	864	Serine/threonine-protein kinase WNK2.
207	ScZIK08	4577.A0A1D6IHE9	A0A1D6IHE9	93.6	1355.1	Serine/threonine-protein kinase WNK2.
208	ScZIK09	4577.A0A1D6HUA2	A0A1D6HUA2	85.6	915.6	Serine/threonine-protein kinase WNK2.
209	ScZIK10	4577.A0A1D6IHE9	A0A1D6IHE9	92.6	1340.5	Serine/threonine-protein kinase WNK2.
210	ScZIK11	4577.A0A1D6HUA2	A0A1D6HUA2	85.5	911.8	Serine/threonine-protein kinase WNK2.
211	ScZIK12	4577.A0A1D6IHE9	A0A1D6IHE9	93.2	1346.6	Serine/threonine-protein kinase WNK2.
212	ScZIK13	4577.A0A1D6HUA2	A0A1D6HUA2	85.5	914.8	Serine/threonine-protein kinase WNK2.
213	ScZIK14	4577.A0A1D6IHE9	A0A1D6IHE9	93.6	1355.1	Serine/threonine-protein kinase WNK2.
214	ScZIK15	4577.A0A1D6HUA2	A0A1D6HUA2	85.3	893.6	Serine/threonine-protein kinase WNK2.
215	ScZIK16	4577.A0A1D6QGI9	A0A1D6QGI9	88.8	798.5	Putative serine/threonine-protein kinase WNK5.
216	ScZIK17	4577.A0A1D6QGI9	A0A1D6QGI9	86.9	797.7	Putative serine/threonine-protein kinase WNK5.
217	ScZIK18	4577.A0A1D6QGI9	A0A1D6QGI9	87.7	798.5	Putative serine/threonine-protein kinase WNK5.
218	ScZIK19	4577.A0A1D6QGI9	A0A1D6QGI9	87.4	800.4	Putative serine/threonine-protein kinase WNK5.
219	ScZIK20	4577.A0A1D6QGI9	A0A1D6QGI9	87.3	797	Putative serine/threonine-protein kinase WNK5.
220	ScZIK21	4577.A0A1D6QGI9	A0A1D6QGI9	87.4	799.7	Putative serine/threonine-protein kinase WNK5.
