# Supplementary material for: Genome-wide identification and unveiling the role of MAP kinase cascade genes involved in sugarcane response to abiotic stressors
Source: BMC Plant Biol. 2025 Apr 16;25:484. doi: 10.1186/s12870-025-06490-1 (PMC12001561; doi:10.1186/s12870-025-06490-1)
Supplement: Supplementary file 10 — Supplementary Material 10 [file 12870_2025_6490_MOESM10_ESM.xlsx]

## Sheet: Sheet1
Table S6. Significance differences and confidence intervals of MAPK cascade gene expression differences using qRT-PCR data.
		Significance difference				95% Confidence Interval
						Lower Bound				Upper Bound
Treatment	Gene Name	0h	24h	48h	72h	0h	24h	48h	72h	0h	24h	48h	72h
Polyethylene glycol (PEG)	ScMAPK07	0.000914811	0.108711	0.023471	0.124084	0.161709	-0.263736	-0.0799596	-0.203949	0.354677	-0.070768	0.113008	-0.0109812
	ScMAPK66	0	0	0.001	0.001	0.812049	-0.219313	-0.314831	-0.373996	0.860095	-0.171268	-0.266785	-0.325951
	ScMAPKK13	0.199	0	0.279	0.164	-0.303854	0.488997	-0.375726	-0.466809	0.0248421	0.817693	-0.04703	-0.138114
	ScRAF10	0.427671	0.430424	0.148136	0.0952263	-0.396325	-0.377731	-0.070242	-0.777579	0.414614	0.433208	0.740697	0.0333593
	ScRAF43	0.000284585	0.00342068	0.00367668	0	0.237129	-0.105413	0.0286652	-0.437927	0.375902	0.0333599	0.167438	-0.299154
	ScZIK18	0	0	0	0	-1.22404	0.920975	-0.526617	0.362704	-0.990551	1.15446	-0.293128	0.596194
Sodium chloride (NaCl)	ScMAPK07	0	0.0970544	0.0959538	0.00172882	0.446342	-0.286424	-0.334862	-0.118773	0.593201	-0.139565	-0.188003	0.0280858
	ScMAPK66	0	0	0	0	0.821997	-0.377692	-0.218589	-0.311839	0.865059	-0.334631	-0.175528	-0.268777
	ScMAPKK13	0.0685197	0.0820519	0.0286123	0.0440186	-0.136573	-0.396058	0.160244	-0.650991	0.375116	0.115631	0.671933	-0.139302
	ScRAF10	0	0.00611997	0.00141547	0.0074543	0.41143	-0.342704	-0.0884851	-0.234175	0.538398	-0.215737	0.0384824	-0.107208
	ScRAF43	0	0.000772515	0.112751	0.113183	0.604418	-0.164625	-0.354551	-0.319956	0.721775	-0.0472679	-0.237194	-0.2026
	ScZIK18	0	0.195	0	0.195	-0.0412954	0.160717	-0.0228953	-0.320363	0.070623	0.272635	0.089023	-0.208444
Calcium chloride (CaCl2)	ScMAPK07	0.363417	0.216907	0.359799	0.170487	-0.150826	-0.594885	-0.137496	-0.784829	0.683192	0.239133	0.696522	0.049189
	ScMAPK66	0.0172586	0.0184142	0.0699491	0.0708665	0.410837	0.0205891	-0.92253	-0.689493	1.00114	0.610888	-0.332231	-0.0991942
	ScMAPKK13	0.558028	0.450784	0.560162	0.461106	-0.301443	-0.230561	-0.433626	-0.499088	0.430916	0.501798	0.298733	0.233271
	ScRAF10	0.0365503	0.436031	0.248688	0.450874	0.103306	-0.836227	-1.25667	-0.882631	1.53942	0.599885	0.179439	0.553481
	ScRAF43	0.472646	0.708482	0.519014	0.707305	-0.458694	-0.71919	-0.903232	-0.685422	0.924575	0.664079	0.480037	0.697846
	ScZIK18	0.00227445	0.414558	0.49393	0.522183	0.429403	-0.666659	-0.821448	-0.787641	1.35258	0.256513	0.101724	0.135532
